# Supplementary material for: Improving paraffin precipitate inhibition using glycine and Palm-based Methyl Ester Sulfonate (MES) eco-friendly inhibitors
Source: PLoS One. 2025 Jan 28;20(1):e0313394. doi: 10.1371/journal.pone.0313394 (PMC11774394; doi:10.1371/journal.pone.0313394)
Supplement: S1 Data — (ZIP) [file pone.0313394.s001.zip]

Archive with 34 entries (30 files):
- Data/CPM/
- Data/CPM/Dulang_001.tif
- Data/CPM/Dulang_002.tif
- Data/CPM/Dulang_035.tif
- Data/CPM/Dulang+1%Glycine_001.tif
- Data/CPM/Dulang+1%Glycine_029.tif
- Data/CPM/Dulang+1%MES_009.tif
- Data/CPM/Dulang+1%MES_010.tif
- Data/CPM/Dulang+1%MES_027.tif
- Data/CPM/Dulang+10%Glycine_005.tif
- Data/CPM/Dulang+10%Glycine_011.tif
- Data/CPM/Dulang+10%Glycine_027.tif
- Data/CPM/Dulang+10%MES_001.tif
- Data/CPM/Dulang+10%MES_027.tif
- Data/CPM/Dulang+5%Glycine_001.tif
- Data/CPM/Dulang+5%Glycine_002 (1).tif
- Data/CPM/Dulang+5%Glycine_002.tif
- Data/CPM/Dulang+5%Glycine_035 (1).tif
- Data/CPM/Dulang+5%Glycine_035.tif
- Data/CPM/Dulang+5%MES_001 (1).tif
- Data/CPM/Dulang+5%MES_001.tif
- Data/CPM/Dulang+5%MES_027 (1).tif
- Data/CPM/Dulang+5%MES_027.tif
- Data/PPT/
- Data/PPT/DCO.jpg
- Data/PPT/Dulang+1%Glycine.jpg
- Data/PPT/Dulang+1%MES.jpg
- Data/PPT/Dulang+10%Glycine.jpg
- Data/PPT/Dulang+10%MES.jpg
- Data/PPT/Dulang+5%Glycine.jpg
- Data/PPT/Dulang+5%MES.jpg
- Data/Quotations/
- Data/Rheology/
- Data/Rheology/Rheometer Graph (1).xlsx
