# Supplementary material for: Improving paraffin precipitate inhibition using glycine and Palm-based Methyl Ester Sulfonate (MES) eco-friendly inhibitors
Source: PLoS One. 2025 Jan 28;20(1):e0313394. doi: 10.1371/journal.pone.0313394 (PMC11774394; doi:10.1371/journal.pone.0313394)
Supplement: S1 Data — (ZIP) [file pone.0313394.s001.zip › Data/Rheology/Rheometer Graph (1).xlsx]

## Sheet: Graph
20°C
Pure		1 MES		1 G		5 MES		5 G		10 MES		10 G
Shear rate	Viscosity	Shear rate	Viscosity	Shear rate	Viscosity	Shear rate	Viscosity	Shear rate	Viscosity	Shear rate	Viscosity	Shear rate	Viscosity
1/s	cP	1/s	cP	1/s	cP	1/s	cP	1/s	cP	1/s	cP	1/s	cP
1.00041	1771870	0.99997	20970.5	0.999829	36012.5	0.999928	24168.2	0.999961	109684	1.00005	27609.1	1.00009	91647.2
1.16588	148972	1.16604	16786.4	1.16608	22932.3	1.16601	18102.6	1.16584	66974.3	1.16602	18339.5	1.16594	89828.7
1.35945	91872.1	1.35952	10502.1	1.35968	11075.4	1.35956	10364.9	1.35946	36085.5	1.35975	9483.2	1.35962	54489.3
1.58478	64163.6	1.58472	7131.81	1.5847	6527.24	1.58477	8031.09	1.58498	23226.4	1.58499	6198.33	1.58502	9155.77
1.84781	47003.5	1.84794	4045.56	1.84773	3257.82	1.84765	4261.06	1.84764	12432.8	1.84789	3320.48	1.84762	8426.1
2.15429	35930.9	2.15408	2574.9	2.1547	1857.35	2.15477	3090.81	2.15466	8147.77	2.15469	2115.63	2.15476	11801.3
2.51176	29400.6	2.51148	2060.13	2.51168	1393.82	2.51101	2783.57	2.51158	6919.19	2.51203	1678.43	2.51177	3877.39
2.9287	23788.7	2.92823	1594.97	2.92864	1028.1	2.92906	2182.9	2.92873	4760.32	2.92862	1324.91	2.9287	6061.47
3.41448	18628.5	3.41451	1240.41	3.41469	725.883	3.41475	1574.26	3.41515	3394.73	3.41476	1028.47	3.41469	3730.35
3.9809	14411.1	3.98062	996.159	3.98088	559.435	3.98058	1536.04	3.98039	2895.12	3.98112	868.052	3.98056	2664.09
4.64163	10912.4	4.64135	842.743	4.64159	413.994	4.64032	1160.38	4.64033	2220.25	4.64163	683.938	4.64134	2402.58
5.41126	8291.75	5.41016	658.209	5.41168	311.546	5.41044	924.202	5.41071	1651.49	5.41173	577.788	5.41162	1970.85
6.30926	6387.87	6.3087	520.228	6.30997	234.412	6.30922	794.162	6.31021	1417.73	6.30933	490.158	6.30955	1700.09
7.35611	4896.53	7.3544	389.921	7.35609	184.887	7.35772	646.634	7.35608	1169.23	7.35768	390.231	7.35716	1250.7
8.57742	3775.53	8.57735	286.914	8.57693	145.66	8.57655	508.238	8.57812	930.657	8.57785	334.082	8.57754	1187.65
10.0001	2948.57	10	206.665	9.99902	115.353	9.99912	406.785	10.0004	763.089	9.99935	283.248	10.0003	919.803
11.659	2346.24	11.6598	158.974	11.6585	91.207	11.6609	332.056	11.6607	646.966	11.661	233.41	11.6605	730.15
13.5932	1894.06	13.5938	118.879	13.5926	73.2465	13.5916	261.762	13.5922	524.39	13.5932	191.446	13.5934	637.131
15.8482	1564.92	15.8481	104.581	15.848	59.073	15.8498	216.113	15.8486	428.037	15.8502	167.097	15.8497	495.668
18.4771	1320.03	18.4791	98.8059	18.4777	48.6651	18.4795	187.011	18.4805	357.06	18.4791	141.239	18.4785	403.764
21.5441	1120.13	21.5528	95.5036	21.5442	41.0766	21.5476	159.187	21.5488	289.454	21.5454	121.402	21.5468	333.096
25.1174	960.215	25.1179	92.9557	25.1179	35.6874	25.1137	136.345	25.1212	239.052	25.1185	108.119	25.1169	264.648
29.2855	834.241	29.2666	93.7489	29.286	32.0217	29.2829	117.959	29.2848	198.651	29.2923	99.3504	29.2882	208.093
34.1459	729.023	34.1535	86.7691	34.1452	28.9003	34.142	101.42	34.14	169.188	34.1473	91.1083	34.1435	163.772
39.81	648.444	39.8156	76.535	39.8115	26.3188	39.8178	87.6322	39.807	144.449	39.8143	86.7471	39.8154	137.728
46.4137	583.828	46.4156	64.7207	46.4156	24.1176	46.4197	78.3886	46.4144	124.718	46.4199	83.3795	46.4172	113.711
54.1162	531.893	54.1208	53.6537	54.1164	22.0246	54.1205	72.882	54.1169	109.269	54.1209	78.8378	54.1194	97.2001
63.0946	490.537	63.0975	45.4748	63.093	20.0433	63.0958	68.1902	63.0984	96.5143	63.1	73.704	63.0979	83.7604
73.5613	453.144	73.565	41.1358	73.5608	18.5768	73.5761	63.8702	73.5801	85.5916	73.5652	68.4688	73.5652	73.0917						cr
85.7665	412.639	85.7737	37.6496	85.7669	17.47	85.7901	59.5109	85.7681	76.2877	85.7752	63.8789	85.7737	65.472
99.9948	373.437	99.9968	35.2413	99.9969	16.5732	99.996	54.4493	99.9813	68.4538	100.007	59.1804	100.003	57.1757
116.591	336.626	116.587	33.2426	116.59	15.8522	116.571	50.4004	116.58	61.7926	116.595	56.0851	116.594	50.6509
135.929	302.276	135.93	31.3211	135.929	15.2309	135.919	46.5339	135.92	56.5768	135.936	53.3615	135.935	46.1203
158.487	270.696	158.501	29.6355	158.492	14.6544	158.515	42.525	158.541	51.7957	158.509	50.8561	158.49	43.0274
184.779	246.666	184.775	28.0242	184.79	14.1259	184.79	38.9931	184.774	47.9996	184.795	49.1308	184.786	41.0821
199.99	229.769	199.994	27.8408	199.997	14.006	200	36.7045	199.985	47.0312	200.01	46.6574	200.001	40.6143
30°C
Pure		1% MES		1 % G		5 %MES		5 %G		10% MES		10% G
Shear rate	Viscosity	Shear rate	Viscosity	Shear rate	Viscosity	Shear rate	Viscosity	Shear rate	Viscosity	Shear rate	Viscosity	Shear rate	Viscosity
1/s	cP	1/s	cP	1/s	cP	1/s	cP	1/s	cP	1/s	cP	1/s	cP
1.00004	760.905	0.99998	242.378	1.00001	2545.47	0.999887	227.533	0.999992	690.952	0.999963	265.488	1.0001	485.702
1.16601	678.107	1.16586	292.317	1.16587	2091.02	1.16593	243.013	1.16602	666.281	1.16592	297.16	1.16594	374.845
1.35931	626.294	1.35937	262.319	1.35927	1623.52	1.35943	214.226	1.35934	499.293	1.35939	228.24	1.35933	347.758
1.58494	535.657	1.58489	221.883	1.58494	1302.72	1.58489	170.713	1.58485	388.883	1.58483	173.522	1.58495	283.43
1.84769	461.034	1.8479	185.829	1.84766	971.309	1.84771	127.724	1.84784	292.204	1.84787	142.407	1.84791	213.317
2.15458	381.5	2.15436	148.523	2.15448	757.655	2.15434	114.18	2.15447	235.556	2.15437	103.526	2.15451	158.635
2.51185	293.08	2.51195	118.278	2.51195	590.89	2.51193	86.3579	2.51206	177.634	2.51176	87.3782	2.51199	129.473
2.92862	231.781	2.92868	93.1472	2.92842	470.734	2.92863	67.7612	2.92898	143.214	2.92855	76.2099	2.92864	98.8563
3.41484	188.783	3.41447	74.5881	3.41455	379.087	3.41438	53.5277	3.41495	112.045	3.4143	59.2798	3.41466	85.6786
3.98102	155.047	3.98117	60.488	3.98081	320.408	3.98097	45.9346	3.98126	93.0901	3.98063	47.4558	3.98096	70.1934
4.64234	128.087	4.64168	49.807	4.64141	268.003	4.64141	36.3716	4.64172	75.0723	4.64172	40.6852	4.64202	58.4541
5.41234	104.898	5.41169	41.5174	5.41149	231.55	5.41139	33.2964	5.41232	65.7604	5.41094	34.596	5.41167	50.444
6.30951	86.1768	6.30951	35.2397	6.30962	205.43	6.30885	27.888	6.30993	56.0246	6.30909	29.3453	6.30967	44.5138
7.35727	71.636	7.35667	30.2895	7.35621	182.447	7.35642	24.9952	7.35655	45.6584	7.35616	25.6268	7.35688	40.1886
8.57693	60.6542	8.57749	26.3348	8.57683	166.002	8.5772	20.5949	8.57697	41.0621	8.57725	22.5952	8.57686	34.658
9.99968	52.2925	10.0003	23.0199	9.9993	148.797	9.99995	19.1671	10.0001	35.8965	10.0004	19.5027	10.0002	30.2295
11.6591	46.3332	11.6595	20.1828	11.6586	133.3	11.6588	17.2165	11.6589	32.8806	11.6594	17.0699	11.6596	27.6218
13.5933	42.0458	13.5935	17.9926	13.5928	119.149	13.5929	15.8672	13.5945	28.5492	13.5937	14.5872	13.5933	24.7968
15.8507	37.5762	15.8486	16.1901	15.8486	106.206	15.8485	14.6333	15.8491	25.7667	15.8487	9.71222	15.8498	23.3487
18.4787	32.5198	18.4792	14.7051	18.4775	95.2416	18.4786	13.312	18.4785	23.154	18.4784	7.17685	18.4785	21.8178
21.5436	28.4042	21.5452	13.6257	21.5435	85.9117	21.5443	9.70156	21.5455	21.8909	21.5436	6.37713	21.5441	20.1148
25.1191	24.9115	25.1195	12.7544	25.1178	75.3498	25.117	7.57248	25.1192	20.1094	25.1188	6.30365	25.1184	19.0486
29.2861	21.9883	29.287	11.9477	29.2864	64.1768	29.2853	7.06604	29.2875	18.3848	29.2869	5.40892	29.2861	17.3437
34.147	19.8477	34.1467	11.0929	34.1438	52.4324	34.144	6.1128	34.145	17.1157	34.1459	4.99318	34.1467	16.1684
39.8119	18.7177	39.8091	9.55978	39.8105	41.8338	39.8084	5.76314	39.8108	16.1328	39.8098	4.79687	39.8111	15.4765
46.4184	17.7409	46.4163	8.05647	46.416	33.1794	46.4121	5.47993	46.417	14.9143	46.4149	4.66419	46.4175	14.7756
54.1181	16.8517	54.1178	6.61822	54.1158	27.1928	54.1152	5.12626	54.1171	14.0136	54.1155	5.05529	54.1175	14.2245
63.0958	16.0866	63.0977	5.50795	63.0938	22.8375	63.0926	4.3542	63.0955	12.9563	63.0925	4.80061	63.0968	13.3146
73.5645	15.3423	73.5653	4.75352	73.5639	19.7909	73.5602	4.37816	73.5643	12.3273	73.5625	4.68504	73.5642	12.645
85.7713	14.7138	85.7718	4.5256	85.7668	17.5492	85.7653	4.40815	85.7708	11.7288	85.7665	4.41842	85.7688	11.9931
100.002	14.0752	99.9973	4.45067	99.9945	15.674	99.9956	4.45474	100.005	10.999	99.9971	4.54108	99.9979	11.4787
116.593	13.4096	116.593	4.58875	116.597	14.064	116.587	4.7316	116.592	10.5171	116.59	4.54032	116.593	10.8687
135.938	12.7929	135.933	4.7712	135.931	12.6332	135.931	4.93644	135.937	9.83443	135.931	4.41374	135.938	10.1707
158.493	12.2075	158.489	4.92512	158.49	11.3702	158.479	5.20016	158.492	9.36184	158.488	4.7328	158.493	9.75313
184.792	11.611	184.791	5.11079	184.781	10.2315	184.779	5.393	184.787	8.93775	184.783	5.21376	184.789	9.45126
200.011	11.2494	200.006	5.38228	199.994	9.65932	199.993	5.57725	200.005	8.78321	199.995	5.34621	200.002	9.44715
Temperature Sweep-Cooling
Temperature	Viscosity	Temperature	Viscosity	Temperature	Viscosity	Temperature	Viscosity	Temperature	Viscosity	Temperature	Viscosity	Temperature	Viscosity
Â°C	cP	Â°C	cP	Â°C	cP	Â°C	cP	Â°C	cP	Â°C	cP	Â°C	cP
64.67	4.09029	64.68	2.90763	64.66	2.31834	64.66	2.65695	64.7	4.52888	64.68	2.79275	64.66	8.40451
64.26	3.27525	64.23	2.72294	64.24	2.41749	64.24	2.32518	64.24	5.35645	64.25	2.82138	64.24	7.16331
63.83	2.64346	63.83	2.43613	63.83	2.23458	63.84	2.42572	63.83	5.4356	63.8	2.83437	63.79	7.06227
63.4	3.93468	63.42	2.09705	63.41	2.12954	63.42	2.47561	63.4	5.44173	63.41	2.85094	63.43	5.81329
63.01	4.55702	63.02	2.19667	63.01	2.09151	63.02	2.15921	63.01	4.58455	63.02	2.87566	63.03	6.26663
62.61	4.17103	62.6	2.1054	62.59	2.1286	62.61	1.91997	62.61	4.75348	62.63	2.90993	62.61	6.10153
62.21	4.74989	62.23	2.89276	62.21	2.28874	62.21	2.04858	62.23	4.71294	62.23	2.80804	62.23	5.93123
61.79	4.30527	61.8	1.93521	61.84	2.5494	61.81	1.62856	61.81	4.74366	61.81	2.7327	61.82	4.87355
61.41	4.6079	61.42	1.72826	61.4	2.337	61.4	2.59388	61.41	4.69406	61.39	2.64885	61.41	4.55234
60.99	4.89356	61.02	2.75852	61	2.43103	61	2.31636	61	5.24599	61	2.52794	61	3.80628
60.6	3.71	60.59	3.01962	60.62	2.31689	60.6	2.31309	60.6	5.05247	60.6	2.43382	60.6	3.85815
60.2	4.65413	60.18	2.43287	60.2	2.47524	60.18	1.72715	60.18	5.18085	60.2	2.50332	60.2	3.75173
59.8	4.54209	59.79	2.77916	59.79	2.37709	59.81	3.08774	59.79	4.71749	59.8	2.52085	59.8	3.75525
59.4	4.45377	59.38	2.29674	59.4	2.53022	59.39	2.93933	59.39	4.99189	59.4	2.5247	59.38	3.80485
58.99	4.11139	58.99	2.89881	59.01	2.43803	58.99	1.54915	58.98	4.98871	58.99	2.5388	58.99	4.04761
58.57	4.89775	58.59	3.40437	58.59	2.5387	58.6	1.95399	58.57	5.41819	58.6	2.51586	58.61	4.13003
58.2	5.18356	58.2	1.76878	58.18	2.55207	58.23	1.66083	58.19	5.24291	58.21	2.49659	58.21	4.19367
57.81	4.20463	57.8	2.71506	57.79	2.39463	57.79	2.16039	57.82	4.88128	57.81	2.49753	57.78	3.99808
57.39	4.53742	57.4	1.91482	57.41	2.64187	57.4	2.5594	57.4	5.62738	57.39	2.55451	57.39	3.88061
56.98	4.22744	56.99	2.50379	57.02	2.22222	56.99	1.18189	56.99	4.83905	57	2.55014	56.97	4.03441
56.58	4.66035	56.57	2.62959	56.57	3.02659	56.6	2.49038	56.57	5.05593	56.6	2.57463	56.59	4.17743
56.18	4.8913	56.19	2.5364	56.19	3.11203	56.2	2.63954	56.22	5.29174	56.18	2.56072	56.19	4.30451
55.79	3.50081	55.78	3.11448	55.78	2.62259	55.76	2.4888	55.78	5.07805	55.78	2.74572	55.79	4.49537
55.36	4.41121	55.38	2.79453	55.39	2.47223	55.37	2.71593	55.38	5.43944	55.38	2.82423	55.38	4.27131
54.98	4.94059	54.99	2.58762	54.97	2.54627	55	2.45992	54.97	5.82594	55.02	2.88293	54.98	4.52148
54.59	4.57359	54.6	2.66944	54.59	2.87647	54.59	2.72924	54.57	4.86538	54.59	2.917	54.59	4.30385
54.16	4.78261	54.16	2.92379	54.17	2.72274	54.17	3.05564	54.19	5.93416	54.17	2.96382	54.2	4.3588
53.76	4.37169	53.77	2.08729	53.78	3.0028	53.78	2.99114	53.75	5.54273	53.76	2.78879	53.76	4.53695
53.38	5.03828	53.38	1.99813	53.39	2.87637	53.38	3.13486	53.36	5.13382	53.39	2.74904	53.39	4.71006
52.99	5.19158	52.99	2.73264	52.99	2.61196	52.99	2.90849	53	5.06853	52.97	2.78371	52.99	4.71316
52.6	3.69027	52.57	3.27628	52.57	2.70999	52.59	3.05492	52.57	6.22351	52.57	2.82066	52.56	4.24017
52.15	4.68485	52.16	3.0354	52.19	2.74535	52.18	2.56216	52.15	5.99776	52.18	2.86017	52.16	4.36743
51.75	4.36696	51.77	2.91214	51.79	2.73103	51.76	3.64429	51.77	5.30191	51.8	2.88817	51.73	4.59429
51.37	4.54323	51.36	2.44955	51.37	3.03186	51.39	3.61192	51.4	5.66584	51.35	2.85131	51.38	4.79845
50.97	4.32133	51	3.44486	50.97	3.03397	50.97	2.43565	50.97	6.18121	50.95	2.83509	50.99	4.88811
50.59	4.6464	50.56	3.60155	50.57	3.00623	50.58	2.80413	50.54	5.52585	50.57	2.80779	50.57	4.76622
50.16	5.24958	50.18	1.87115	50.2	2.88914	50.17	2.61183	50.17	5.88335	50.2	2.80285	50.14	4.89028
49.76	4.67035	49.77	2.61952	49.74	2.74029	49.76	3.18245	49.75	5.83739	49.76	2.84436	49.77	4.54771
49.37	4.47256	49.35	2.46696	49.35	2.79459	49.35	3.51062	49.38	6.07651	49.34	2.85732	49.36	4.87977
48.98	4.62971	48.95	2.53074	48.96	2.87976	48.97	1.8325	48.95	6.10298	48.97	2.87934	48.95	4.88385
48.57	4.76985	48.57	2.94319	48.58	3.27455	48.53	2.94669	48.55	5.35345	48.58	2.9205	48.59	4.98931
48.17	4.86611	48.17	2.17742	48.15	3.24296	48.14	3.37053	48.17	6.39975	48.17	2.91899	48.17	5.32374
47.74	3.83818	47.75	3.06369	47.74	3.12801	47.75	2.99163	47.76	6.18198	47.75	2.92874	47.76	5.23041
47.39	4.94266	47.38	2.92755	47.37	2.95725	47.37	3.38166	47.34	6.33929	47.37	2.93011	47.34	5.35649
46.96	5.30224	46.96	2.9578	46.95	3.13977	46.95	2.72798	46.95	6.62506	46.98	2.99251	46.96	5.8356
46.55	5.28276	46.55	2.18007	46.56	3.2018	46.56	2.46192	46.56	6.48812	46.55	3.02361	46.56	5.5965
46.14	5.12302	46.13	2.89029	46.15	3.25189	46.12	3.51431	46.18	6.45577	46.14	3.07615	46.14	4.96408
45.76	4.7233	45.78	2.59161	45.76	3.6259	45.77	3.09744	45.72	7.14577	45.76	3.06545	45.72	5.92859
45.37	4.47278	45.37	2.52608	45.36	3.54882	45.38	3.20885	45.34	7.23278	45.37	3.1066	45.36	5.53558
44.95	5.81136	44.95	2.94356	44.94	3.32359	44.93	3.18393	44.95	6.29801	44.94	3.10544	44.94	5.68726
44.56	4.70226	44.54	3.31595	44.53	3.36326	44.55	3.1761	44.54	6.82642	44.54	3.76989	44.54	5.41075
44.15	5.2121	44.17	3.01622	44.15	3.39129	44.16	2.51517	44.15	7.44627	44.15	3.79387	44.13	5.78444
43.74	4.7708	43.75	3.01514	43.75	3.3863	43.73	3.57821	43.75	7.15143	43.75	3.9265	43.75	5.80895
43.32	4.96885	43.32	2.50678	43.34	3.99561	43.33	3.76684	43.34	6.96116	43.34	3.86337	43.34	6.06062
42.95	5.37686	42.93	3.01867	42.93	3.89156	42.95	2.51848	42.93	6.56749	42.94	3.81947	42.93	5.27782
42.54	4.85763	42.55	3.76519	42.55	3.8566	42.54	3.192	42.55	7.68054	42.55	3.23868	42.55	5.18815
42.16	5.60313	42.12	2.27485	42.13	3.62943	42.13	2.41586	42.14	6.94797	42.13	3.26178	42.15	5.09174
41.72	5.12703	41.72	2.73046	41.74	3.63943	41.71	3.14217	41.74	7.64429	41.73	3.24909	41.74	5.17477
41.34	5.2726	41.34	2.7407	41.32	3.6255	41.34	3.54494	41.34	7.5691	41.34	3.37938	41.33	5.42874
40.92	4.7141	40.94	2.90363	40.94	4.20816	40.94	2.00135	40.95	7.53544	40.93	3.44854	40.95	5.43052
40.52	5.19021	40.53	3.42141	40.54	4.6959	40.55	2.93837	40.55	7.85317	40.53	3.45124	40.53	5.30779
40.12	5.22505	40.11	2.0813	40.12	4.85529	40.12	3.67538	40.14	7.87364	40.13	3.40576	40.13	5.77817
39.74	4.52948	39.72	3.29748	39.74	5.58073	39.73	3.39081	39.72	8.6147	39.71	3.39309	39.7	5.92863
39.33	5.25121	39.34	2.5384	39.33	6.57838	39.35	2.92176	39.33	8.99954	39.34	3.34305	39.34	5.92871
38.94	5.94247	38.93	3.22592	38.92	7.84739	38.91	2.97726	38.92	8.54019	38.91	3.40488	38.95	6.20998
38.55	5.65007	38.52	2.61543	38.52	8.94212	38.53	2.71383	38.53	8.60566	38.52	3.42202	38.53	5.73263
38.1	5.52478	38.13	3.11146	38.15	9.30718	38.13	4.05443	38.13	8.96388	38.13	3.43525	38.1	5.85591
37.72	4.89802	37.73	2.69102	37.72	9.61452	37.73	3.23336	37.71	9.70161	37.73	3.41571	37.73	6.66206
37.34	5.05474	37.33	3.42473	37.32	9.60856	37.31	3.29153	37.31	9.45963	37.3	3.45461	37.32	6.59897
36.92	6.31926	36.91	3.6492	36.91	9.74778	36.92	3.29952	36.91	10.1659	36.94	3.44402	36.87	6.645
36.52	5.14473	36.52	3.53715	36.53	9.55054	36.52	3.03191	36.52	9.77655	36.53	3.45129	36.53	6.49024
36.12	5.47972	36.12	3.16293	36.1	9.67242	36.12	2.79783	36.12	10.5625	36.1	3.49922	36.13	6.50696
35.69	5.29449	35.71	3.70421	35.7	9.77158	35.7	4.16394	35.73	10.768	35.72	3.55455	35.72	6.7247
35.32	5.3403	35.29	2.83457	35.27	10.0097	35.31	4.19656	35.3	10.4289	35.31	3.59882	35.33	6.9945
34.91	5.78283	34.92	3.59279	34.95	10.2749	34.91	2.49786	34.92	10.2908	34.92	3.55685	34.92	7.39416
34.51	5.0515	34.51	4.05446	34.53	10.3556	34.5	3.03614	34.51	10.3627	34.49	3.56194	34.51	7.77679
34.11	6.11479	34.11	2.59195	34.11	10.3099	34.11	3.04633	34.09	11.7814	34.11	3.58476	34.1	7.28467
33.7	5.1061	33.72	3.31151	33.71	10.293	33.72	3.53308	33.7	12.5463	33.72	3.59979	33.68	7.26401
33.32	6.10068	33.31	3.01118	33.31	10.5232	33.31	3.60346	33.32	12.0675	33.31	3.64546	33.3	7.91854
32.9	5.35039	32.91	3.36483	32.9	10.4278	32.9	2.21086	32.9	12.3367	32.89	3.75028	32.9	7.63818
32.48	6.02389	32.51	3.8665	32.48	11.0074	32.52	3.38835	32.52	12.8466	32.48	3.73321	32.48	8.08154
32.11	6.03711	32.11	3.94002	32.1	11.4051	32.12	4.12844	32.09	12.0843	32.12	3.7549	32.08	8.52907
31.71	6.48592	31.69	3.54918	31.69	12.2829	31.71	4.27606	31.7	11.908	31.71	3.81359	31.69	8.45068
31.3	7.38589	31.29	3.1578	31.29	15.0384	31.29	3.88802	31.3	13.6214	31.3	3.94713	31.3	9.06429
30.91	9.93166	30.88	3.85078	30.89	22.047	30.91	4.16815	30.88	15.2827	30.89	4.72473	30.9	9.2092
30.48	14.3952	30.52	3.96095	30.51	43.1589	30.5	4.86881	30.51	18.6534	30.5	6.95961	30.47	10.6981
30.1	23.5902	30.11	7.85867	30.08	72.9541	30.1	9.29732	30.09	25.2606	30.08	12.0011	30.09	13.782
29.7	40.8484	29.69	10.4599	29.68	155.413	29.68	11.8103	29.68	52.5963	29.69	18.3614	29.7	21.7087
29.29	71.7824	29.28	13.4187	29.28	317.033	29.3	17.3219	29.26	80.8468	29.3	27.1958	29.27	42.2076
28.88	127.321	28.88	25.3306	28.88	551.03	28.89	25.0966	28.9	131.718	28.88	40.731	28.91	73.5666
28.49	221.612	28.49	42.4708	28.5	793.19	28.48	40.67	28.48	257.547	28.5	71.6869	28.49	131.243
28.08	371.557	28.07	79.1889	28.08	984.103	28.07	73.0729	28.06	459.78	28.08	131.66	28.08	276.218
27.67	531.446	27.71	142.312	27.67	1049.15	27.7	151.723	27.67	585.082	27.7	224.639	27.68	478.61
27.28	691.073	27.26	287.083	27.28	1104.09	27.3	315.695	27.3	672.477	27.29	256.879	27.27	656.755
26.86	815.39	26.87	493.483	26.88	1124.3	26.87	524.846	26.88	743.899	26.87	290.874	26.88	755.959
26.47	898.67	26.46	698.965	26.47	1196.4	26.48	722.366	26.45	806.748	26.47	303.665	26.47	809.356
26.1	954.863	26.08	845.05	26.08	1297.92	26.08	863.932	26.06	877.663	26.09	276.126	26.06	853.589
25.68	971.567	25.66	948.595	25.68	1325.89	25.68	985.235	25.67	962.715	25.69	198.257	25.68	923.144
25.28	1003.96	25.25	1007.74	25.28	1455.8	25.27	1079.75	25.28	1048.3	25.26	192.737	25.27	989.154
24.89	1018.9	24.87	1045.36	24.88	1553.23	24.89	1120.27	24.87	1088.09	24.86	171.514	24.86	1093.11
24.46	1063.87	24.49	1099.56	24.49	1602.37	24.46	1230.69	24.45	1174.73	24.48	158.934	24.45	1202.1
24.06	1099.23	24.08	1166.22	24.07	1694.42	24.07	1313.54	24.07	1238	24.05	197.061	24.08	1272.41
23.66	1130.47	23.66	1255.59	23.66	1725.23	23.67	1362.53	23.66	1315.24	23.66	243.313	23.67	1339.03
23.28	1202.79	23.26	1374.77	23.27	1787.92	23.28	1451.39	23.27	1375.35	23.26	259.7	23.27	1379.06
22.86	1276.57	22.87	1445.65	22.87	1843.31	22.85	1522.47	22.88	1419.09	22.85	285.508	22.87	1442.95
22.48	1304.38	22.46	1498.11	22.46	1871.76	22.43	1611.28	22.48	1429.36	22.45	277.259	22.47	1467.08
22.06	1331.5	22.06	1584.58	22.06	1926.07	22.06	1701.11	22.05	1461.96	22.05	230.894	22.07	1533.11
21.68	1377.62	21.67	1610.57	21.65	1963.56	21.67	1764.9	21.65	1490.96	21.67	185.015	21.66	1592.8
21.27	1408.66	21.28	1680.55	21.25	1984.82	21.25	1769.47	21.28	1515.06	21.24	206.926	21.25	1640.52
20.86	1436.28	20.84	1721.48	20.86	2045.96	20.87	1809.3	20.87	1527.75	20.87	236.353	20.87	1679.76
20.44	1437.66	20.46	1770.78	20.48	2072.97	20.44	1848.28	20.44	1573.4	20.43	278.007	20.46	1688.03
20.06	1442.49	20.07	1833.56	20.06	2200.08	20.06	1885.1	20.07	1575.85	20.06	294.486	20.04	1689.83
19.66	1534.41	19.67	1834.2	19.67	2239.25	19.65	1946.19	19.66	1619.85	19.66	281.481	19.66	1745.82
19.26	1457.64	19.24	1879.01	19.26	2167.19	19.26	1998	19.25	1606.33	19.25	212.693	19.26	1769.08
18.82	1485.45	18.83	1886.06	18.86	2235.44	18.88	2041.6	18.82	1621.01	18.85	159.112	18.85	1860.59
18.46	1508.53	18.46	1956.33	18.47	2234.88	18.45	2031.77	18.45	1636.41	18.43	173.254	18.44	1932.47
18.06	1490.55	18.06	2065.75	18.08	2400.67	18.05	2068.24	18.07	1727.29	18.04	220.891	18.05	1929.79
17.65	1526.96	17.65	2016.49	17.63	2418.67	17.63	2077.56	17.64	1733.48	17.64	253.721	17.64	1957.98
17.24	1545.92	17.22	2065.72	17.24	2330.02	17.25	2137.22	17.22	1796.27	17.24	272.9	17.23	1919.13
16.85	1485.38	16.85	2128.79	16.87	2513.94	16.84	2269.13	16.86	1709.93	16.83	252.822	16.86	1986.32
16.44	1585.16	16.46	2168.19	16.45	2517.64	16.44	2242.79	16.45	1807.6	16.44	189.195	16.41	2078.64
16.04	1556.28	16.04	2181.87	16.03	2416.62	16.04	2303.91	16.05	1805.37	16.04	131.015	16.03	2170.73
15.66	1520.38	15.63	2180.93	15.63	2673.27	15.65	2277.85	15.64	1900.17	15.66	203.5	15.65	2198.55
15.24	1628.22	15.26	2228.66	15.26	2572	15.24	2309.47	15.25	1868.63	15.24	267.459	15.25	2151.34
14.84	1615.09	14.86	2256.05	14.83	2772.42	14.84	2301.47	14.84	1920.81	14.84	301.398	14.83	2206.11
14.43	1603.44	14.45	2310.75	14.44	2884.34	14.42	2395.21	14.44	1900.42	14.42	301.622	14.41	2222.5
14.06	1587.29	14.03	2457.89	14.02	2732.47	14.03	2569.1	14.02	1988.55	14.07	292.911	14.02	2235.24
13.62	1620.11	13.65	2406.62	13.64	2861.53	13.63	2540	13.64	1952.94	13.65	176.948	13.64	2293.71
13.22	1555.83	13.23	2445.5	13.22	2998.52	13.23	2522.46	13.25	2018.78	13.23	123.576	13.23	2427.32
12.82	1642.25	12.81	2422.63	12.81	2873.33	12.81	2573.91	12.84	2040.77	12.81	200.522	12.82	2466.75
12.43	1670.16	12.42	2554.93	12.44	3052.34	12.43	2569.36	12.42	2149.99	12.44	255.79	12.43	2448.1
12.04	1651.8	12.05	2505.89	12.05	3402.29	12.03	2595.17	12.04	2038.34	12.04	286.281	12.04	2375.5
11.64	1794.06	11.63	2629	11.6	2984.5	11.64	2714.06	11.63	2115.74	11.64	284.833	11.64	2500.35
11.24	1850.72	11.21	2702.87	11.21	2988.51	11.23	2857.19	11.24	1831.93	11.21	250.552	11.22	2537.67
10.8	1792.22	10.83	2685.3	10.83	3103.94	10.84	2832.34	10.83	2062.07	10.82	112.377	10.84	2677.14
10.43	1857.62	10.42	2719.3	10.43	2959.25	10.43	2919.67	10.41	1853.66	10.45	30.7955	10.44	2752.42
10.01	1957.45	10.03	2749.7	10.02	3045.32	10.02	2917.27	10.04	1763.53	10.03	58.3102	10.04	2676.95

## Sheet: Pure Dulang
Filename	Pure Dulang
Instrument name	5332-0956
Operator	Hazri
rundate	2024-02-20
Sample name	Pure Dulang
Geometry name	40mm cross hatch parallel plate	Peltier plate Steel - 996317
Procedure name	Sample
	Flow sweep
	Sample
	Sample
	Flow sweep
	Sample
	Peak hold
	Temperature ramp
	Temperature ramp
	End of test
proceduresegments	Flow sweep#Flow sweep#Peak hold#Temperature ramp#Temperature ramp#End of test
[File Parameters]
Name	Pure Dulang
Instrument type	Discovery HR-1
Instrument serial number	5332-0956
Instrument name	5332-0956
Instrument location	NOT_SET
Company name	UTP
Trios version	5.1.1.46572
File name	C:\Users\UTP\Documents\TA\Results\Hazri\2024\Nazliah 16022024\Pure Dulang.tri
Instrument firmware version	9.5
Run date	2024-02-20 09:45:58
Time at start of test	200.835
[Geometry Parameters]
Geometry Type	Parallel plate
Name	40mm cross hatch parallel plate, Peltier plate Steel - 996317
Diameter	40.0 mm
Gap	800.0 um
Loading gap	50000.0 um
Trim gap offset	50.0 um
Material	Steel
Material	Stainless steel
Environmental System	Peltier plate
Serial number	996317
Notes
[Geometry Extended Parameters]
Expansion coefficient	0.237578 um/Â°C
Expansion coefficient enabled	yes
Compliance	1.03 mrad/N.m
Geometry Inertia	7.5502 uN.m.sÂ²
Friction	0.281523 uN.m/(rad/s)
Friction correction enabled	yes
Stress constant	79577.5 Pa/N.m
Strain constant	25.0 1/rad
Normal Stress Constant	1591.55 Pa/N
Fluid Density Constant	6.70206e-11
[Instrument Options]
ETC camera available	no
Friction	0.281523 uN.m/(rad/s)
Friction calibration date	2024-02-20 09:31:57
Friction correction enabled	yes
Rotational mapping date	2024-02-20 09:34:36
Rotational mapping geometry	40mm cross hatch parallel plate, Peltier plate Steel - 996317
Rotational mapping number of iterations	1
Rotational mapping type	standard
Smart swap enabled	yes
[Temperature Options]
Current temperature system compensation	0.237578 um/Â°C
Current temperature system offset	0.000 Â°C
Current temperature system span	1
Gap temperature compensation calibration date	2023-10-02 12:12:34
Gap temperature compensation enabled	yes
Purge gas only (no active cooling)	no
Temperature control enabled	yes
Temperature system control	Peltier plate
Upper temperature system fitted	no
Temperature wait duration	00:00:10 hh:mm:ss
Temperature wait tolerance	0.200000 Â°C
[Inertia Options]
Instrument inertia	21.3824 uN.m.sÂ²
Instrument inertia calibration date	2023-11-23 10:54:24
[Gap Options]
Axial force for sample compression	1.00000 N
Closure distance	1000.00 um
Closure profile	exponential
Closure velocity	100.000 um/s
Gap velocity (coarse)	6000.00 um/s
Gap velocity (fine)	1000.00 um/s
Gap velocity (other)	6000.00 um/s
Gap zero mode	standard (DHR) or deceleration (AR)
Gap handling at start of test	Flag mismatches between geometry and instrument gap
Gap tolerance	4.00000 um
Gap wait duration	00:00:02 hh:mm:ss
Override wait for gap	no
[Axial Force Control]
Axial force action outside range	Return to initial value
Control axial force active	no
Control axial force max gap change up	1000.00 um
Control axial force min gap change down	1000.00 um
Control axial force sensitivity	0.100000 N
Control axial force set initial value	no
Control axial force type	Compression
Controlled axial force	1.00000 N
[Flow Options]
Flow collect all points	no
Flow collect negative shear rate data	yes
Flow inertia correction	no
Flow non-steady state minimum velocity	1.00000e-4 rad/s
Flow torque limit	0.100000 uN.m
Flow velocity limit	1.00000e-4 rad/s
Flow velocity tolerance	0.05
Flow zero strain at start of step	yes
[Oscillation Options]
Oscillation displacement limit	1.00000e-5 rad
Oscillation displacement tolerance	0.05
Oscillation raw phase limit	170.000 Â°
Oscillation torque limit	0.100000 uN.m
Oscillation torque tolerance	0.01
Oscillation velocity tolerance	0.05
[Conditioning Options]
Zero axial force before run	no
Zero speed after preshear	Leave as is
Zero velocity threshold	0.100000 rad/s
[Experiment all steps options]
Maximum axial force limit	50.0000 N
Minimum axial force limit	0.100000 N
Temperature tolerance (results)	1.00000 Â°C
[step]
Flow sweep - 1 (20°C)
Stress	Shear rate	Viscosity	Step time	Temperature	Normal stress
Pa	1/s	cP	s	Â°C	Pa
1772.59	1.00041	1771870	31.1221	20.01	1809.15
173.684	1.16588	148972	62.3845	19.99	1231.92
124.895	1.35945	91872.1	93.491	20	608.491
101.685	1.58478	64163.6	124.629	20.01	-222.441
86.8537	1.84781	47003.5	155.735	20	7.2474
77.4056	2.15429	35930.9	186.873	19.99	-74.2776
73.8472	2.51176	29400.6	217.995	20.01	-88.9554
69.67	2.9287	23788.7	249.101	20	-205.922
63.6067	3.41448	18628.5	280.192	20.01	-112.33
57.3691	3.9809	14411.1	311.314	20	-378.767
50.6513	4.64163	10912.4	342.452	19.99	-398.199
44.8688	5.41126	8291.75	373.558	20	-443.274
40.3028	6.30926	6387.87	404.68	20	-481.547
36.0194	7.35611	4896.53	435.787	20	-498.66
32.3843	8.57742	3775.53	466.909	20.02	-513.917
29.4861	10.0001	2948.57	498.046	20.01	-498.361
27.3549	11.659	2346.24	529.231	19.99	-524.81
25.7463	13.5932	1894.06	560.337	20.01	-519.207
24.8013	15.8482	1564.92	591.459	19.99	-532.877
24.3903	18.4771	1320.03	622.628	20	-569.223
24.1322	21.5441	1120.13	653.782	19.99	-585.666
24.1181	25.1174	960.215	684.872	19.99	-585.288
24.4312	29.2855	834.241	716.026	19.99	-521.899
24.8931	34.1459	729.023	747.148	20.01	-524.038
25.8146	39.81	648.444	778.27	20	-480.635
27.0976	46.4137	583.828	809.392	20.01	-479.443
28.784	54.1162	531.893	840.529	20.02	-399.648
30.9502	63.0946	490.537	871.636	20	-340.625
33.3339	73.5613	453.144	902.758	20.03	-296.511
35.3906	85.7665	412.639	933.942	19.99	-285.208
37.3417	99.9948	373.437	965.065	20.02	-193.568
39.2475	116.591	336.626	996.202	20.02	-216.308
41.0882	135.929	302.276	1027.39	20.01	-212.916
42.9019	158.487	270.696	1058.51	19.99	-188.498
45.5787	184.779	246.666	1089.63	19.99	-170.656
45.9514	199.99	229.769	1120.72	19.99	-235.561
[step]
Flow sweep - 2 (30°C)
Stress	Shear rate	Viscosity	Step time	Temperature	Normal stress
Pa	1/s	cP	s	Â°C	Pa
0.760932	1.00004	760.905	31.1065	29.98	-35.3983
0.790682	1.16601	678.107	62.2285	30	-34.2879
0.851326	1.35931	626.294	93.3974	30	-35.1734
0.848984	1.58494	535.657	124.519	30.01	-34.8988
0.851848	1.84769	461.034	155.626	30.01	-35.2421
0.821974	2.15458	381.5	186.779	30	-37.9699
0.736173	2.51185	293.08	217.917	30	-38.218
0.678797	2.92862	231.781	249.039	30	-38.442
0.644665	3.41484	188.783	280.192	30	-37.6081
0.617246	3.98102	155.047	311.299	30	-37.8121
0.594625	4.64234	128.087	342.389	29.98	-38.2316
0.567744	5.41234	104.898	373.48	30.01	-41.6279
0.543733	6.30951	86.1768	404.634	30.01	-42.0238
0.527045	7.35727	71.636	435.756	30.01	-43.4804
0.520227	8.57693	60.6542	466.862	29.98	-42.407
0.522908	9.99968	52.2925	498.015	29.99	-41.9124
0.540204	11.6591	46.3332	529.122	30.02	-43.1189
0.571543	13.5933	42.0458	560.213	29.99	-43.8821
0.595607	15.8507	37.5762	591.35	30.01	-44.0238
0.600924	18.4787	32.5198	622.472	30	-44.6239
0.611928	21.5436	28.4042	653.594	30	-45.5216
0.625754	25.1191	24.9115	684.732	29.99	-45.8214
0.643951	29.2861	21.9883	715.901	30	-47.0107
0.67774	34.147	19.8477	746.992	30	-48.3394
0.745188	39.8119	18.7177	778.145	30.01	-50.7274
0.823505	46.4184	17.7409	809.251	30	-52.3069
0.911984	54.1181	16.8517	840.42	30	-52.1722
1.015	63.0958	16.0866	871.542	29.99	-53.9764
1.12865	73.5645	15.3423	902.68	29.99	-55.4482
1.26202	85.7713	14.7138	933.833	30	-58.3884
1.40755	100.002	14.0752	964.924	29.97	-59.9798
1.56347	116.593	13.4096	996.046	30	-63.8732
1.73904	135.938	12.7929	1027.21	30	-68.9598
1.9348	158.493	12.2075	1058.31	30.01	-72.3391
2.14562	184.792	11.611	1089.41	29.99	-72.7483
2.25001	200.011	11.2494	1120.57	30	-71.8622
[step]
Peak hold - 3
Stress	Shear rate	Viscosity	Step time	Temperature	Normal stress	Time	Velocity	Torque
Pa	1/s	cP	s	Â°C	Pa	s	rad/s	uN.m
0.0529269	15.0019	3.52802	9.992	65	-22.6474	3373.23	0.600111	0.665099
0.059769	15.0004	3.98449	19.992	65.01	-23.3281	3383.23	0.600024	0.75108
0.0564832	14.9986	3.7659	30.008	65.01	-22.5523	3393.25	0.599952	0.709789
0.0602586	15.0024	4.01659	40.004	64.99	-22.3111	3403.25	0.600115	0.757232
0.0680195	14.9973	4.53544	50.004	65	-21.1689	3413.25	0.599929	0.854758
0.0511076	14.9964	3.40798	60.012	65	-22.1857	3423.25	0.599925	0.642237
0.0461245	15.0006	3.07485	70.004	65.01	-21.0989	3433.25	0.600055	0.579618
0.059905	15.0002	3.99361	80.004	65	-21.3885	3443.25	0.600011	0.752788
0.0580315	15.0004	3.86866	90.004	65.01	-21.2731	3453.25	0.600049	0.729245
0.0692602	15.0008	4.61711	100	65	-21.1456	3463.24	0.600029	0.870349
0.0504213	14.996	3.36232	110	65	-21.5693	3473.24	0.599869	0.633613
0.0404988	15.0011	2.69971	120	64.99	-21.106	3483.24	0.600087	0.508923
[step]
Temperature ramp - cooling
Stress	Shear rate	Viscosity	Step time	Temperature	Normal stress	Time	Velocity	Torque
Pa	1/s	cP	s	Â°C	Pa	s	rad/s	uN.m
0.0613515	14.9993	4.09029	12.064	64.67	-21.3309	3565.49	0.599987	0.770966
0.0491445	15.0048	3.27525	24.12	64.26	-21.7087	3577.54	0.600213	0.617568
0.0396575	15.0021	2.64346	36.168	63.83	-22.1666	3589.59	0.600144	0.498351
0.0590161	14.999	3.93468	48.208	63.4	-20.9774	3601.63	0.600002	0.741618
0.0683402	14.9967	4.55702	60.252	63.01	-21.2263	3613.67	0.599921	0.858788
0.0625714	15.0014	4.17103	72.296	62.61	-22.0665	3625.72	0.600051	0.786295
0.0712389	14.998	4.74989	84.34	62.21	-21.4055	3637.76	0.599954	0.895215
0.0645856	15.0015	4.30527	96.38	61.79	-21.4738	3649.8	0.600084	0.811607
0.0691045	14.997	4.6079	108.424	61.41	-21.3171	3661.85	0.599897	0.868393
0.0733778	14.9948	4.89356	120.468	60.99	-20.1266	3673.89	0.599838	0.922092
0.0556611	15.003	3.71	132.512	60.6	-19.8928	3685.93	0.600124	0.699458
0.0698255	15.0029	4.65413	144.552	60.2	-20.5498	3697.97	0.600115	0.877453
0.0681361	15.0011	4.54209	156.596	59.8	-20.5982	3710.02	0.600084	0.856223
0.0668187	15.0027	4.45377	168.64	59.4	-20.5261	3722.06	0.600086	0.839668
0.0616741	15.0008	4.11139	180.684	58.99	-21.5811	3734.11	0.600071	0.77502
0.0734828	15.0034	4.89775	192.728	58.57	-20.3943	3746.15	0.600137	0.923412
0.0777594	15.0012	5.18356	204.768	58.2	-20.9249	3758.19	0.600076	0.977154
0.0630561	14.9968	4.20463	216.812	57.81	-20.5838	3770.23	0.599936	0.792386
0.0680675	15.0014	4.53742	228.856	57.39	-21.1555	3782.28	0.600055	0.855361
0.0634041	14.9982	4.22744	240.896	56.98	-21.713	3794.32	0.59997	0.796759
0.0699035	14.9996	4.66035	252.94	56.58	-22.5744	3806.36	0.600022	0.878433
0.0733754	15.0012	4.8913	264.984	56.18	-21.8537	3818.41	0.600076	0.922063
0.0525175	15.0015	3.50081	277.028	55.79	-20.6273	3830.45	0.600093	0.659954
0.0661739	15.0013	4.41121	289.072	55.36	-21.2472	3842.49	0.600049	0.831566
0.0741038	14.999	4.94059	301.112	54.98	-21.2512	3854.53	0.599991	0.931216
0.0686005	14.9993	4.57359	313.156	54.59	-23.1438	3866.58	0.599981	0.862059
0.071746	15.0014	4.78261	325.2	54.16	-22.0186	3878.62	0.600048	0.901587
0.0655723	14.9993	4.37169	337.26	53.76	-21.6231	3890.68	0.600022	0.824006
0.0755645	14.9981	5.03828	349.3	53.38	-21.8634	3902.72	0.599919	0.949572
0.0778569	14.9968	5.19158	361.348	52.99	-21.5593	3914.77	0.599895	0.978379
0.0553577	15.001	3.69027	373.392	52.6	-20.6811	3926.81	0.600048	0.695645
0.0702807	15.0017	4.68485	385.432	52.15	-22.939	3938.85	0.60007	0.883173
0.0655163	15.0027	4.36696	397.476	51.75	-22.6654	3950.9	0.600133	0.823302
0.0681622	15.003	4.54323	409.516	51.37	-23.575	3962.94	0.600106	0.856551
0.0648146	14.9988	4.32133	421.56	50.97	-23.2836	3974.98	0.599977	0.814484
0.0697194	15.005	4.6464	433.604	50.59	-21.2381	3987.03	0.600204	0.87612
0.0787566	15.0024	5.24958	445.644	50.16	-22.2373	3999.07	0.600099	0.989684
0.0700387	14.9965	4.67035	457.688	49.76	-21.5319	4011.11	0.599883	0.880132
0.0670976	15.002	4.47256	469.736	49.37	-22.1025	4023.16	0.600062	0.843173
0.0694339	14.9975	4.62971	481.78	48.98	-23.9151	4035.2	0.599924	0.872532
0.0715501	15.0005	4.76985	493.82	48.57	-24.5582	4047.24	0.600024	0.899125
0.0729998	15.0017	4.86611	505.86	48.17	-23.5212	4059.28	0.600084	0.917343
0.0575692	14.9991	3.83818	517.904	47.74	-23.1574	4071.33	0.600003	0.723436
0.0741485	15.0018	4.94266	529.948	47.39	-23.8405	4083.37	0.600063	0.931778
0.0795236	14.9981	5.30224	541.992	46.96	-23.8247	4095.41	0.599963	0.999323
0.079238	14.9994	5.28276	554.032	46.55	-25.4054	4107.45	0.599983	0.995734
0.076853	15.0015	5.12302	566.08	46.14	-24.4885	4119.5	0.600065	0.965763
0.0708493	15	4.7233	578.124	45.76	-24.7355	4131.55	0.600071	0.890319
0.0670922	15.0001	4.47278	590.164	45.37	-24.5	4143.59	0.599974	0.843105
0.0871517	14.9968	5.81136	602.204	44.95	-22.8561	4155.63	0.599928	1.09518
0.0705498	15.0034	4.70226	614.248	44.56	-21.9674	4167.67	0.600131	0.886555
0.0781996	15.0035	5.2121	626.292	44.15	-24.0949	4179.71	0.6001	0.982685
0.0715717	15.002	4.7708	638.336	43.74	-24.6198	4191.76	0.60011	0.899396
0.0745449	15.0025	4.96885	650.376	43.32	-24.8508	4203.8	0.600105	0.936759
0.0806422	14.998	5.37686	662.436	42.95	-24.5186	4215.86	0.599951	1.01338
0.0728921	15.0057	4.85763	674.464	42.54	-23.963	4227.89	0.600235	0.915989
0.0840656	15.0033	5.60313	686.524	42.16	-23.6135	4239.95	0.600133	1.0564
0.0768983	14.9986	5.12703	698.568	41.72	-24.2878	4251.99	0.599965	0.966332
0.079084	14.9991	5.2726	710.608	41.34	-25.0551	4264.03	0.599959	0.993799
0.0707067	14.999	4.7141	722.652	40.92	-25.7917	4276.07	0.599988	0.888527
0.0778516	14.9997	5.19021	734.692	40.52	-26.5455	4288.11	0.600013	0.978312
0.0783933	15.0033	5.22505	746.74	40.12	-26.7298	4300.16	0.600148	0.985119
0.0679306	14.9974	4.52948	758.78	39.74	-25.0141	4312.2	0.599937	0.853641
0.078771	15.0005	5.25121	770.828	39.33	-26.2854	4324.25	0.60004	0.989865
0.0891315	14.9991	5.94247	782.868	38.94	-26.69	4336.29	0.600023	1.12006
0.084754	15.0005	5.65007	794.912	38.55	-27.5542	4348.33	0.600042	1.06505
0.0828839	15.0022	5.52478	806.952	38.1	-27.2558	4360.37	0.600092	1.04155
0.0734752	15.001	4.89802	818.996	37.72	-25.6798	4372.42	0.600097	0.923316
0.0758143	14.9987	5.05474	831.04	37.34	-26.0038	4384.46	0.599965	0.952711
0.0947784	14.9983	6.31926	843.084	36.92	-25.2633	4396.51	0.599984	1.19102
0.0771831	15.0024	5.14473	855.124	36.52	-26.8545	4408.55	0.600141	0.969912
0.0822123	15.003	5.47972	867.172	36.12	-27.7735	4420.59	0.600128	1.03311
0.0794174	15	5.29449	879.216	35.69	-27.7592	4432.64	0.600047	0.997988
0.0801154	15.002	5.3403	891.252	35.32	-27.2488	4444.67	0.600069	1.00676
0.0867235	14.9967	5.78283	903.296	34.91	-27.4724	4456.72	0.599928	1.0898
0.075804	15.0062	5.0515	915.344	34.51	-26.9919	4468.77	0.600257	0.952581
0.0917345	15.0021	6.11479	927.384	34.11	-27.0746	4480.81	0.600108	1.15277
0.0765854	14.9988	5.1061	939.428	33.7	-27.5739	4492.85	0.599997	0.962401
0.0915077	14.9996	6.10068	951.468	33.32	-28.8588	4504.89	0.599953	1.14992
0.0802595	15.0007	5.35039	963.516	32.9	-29.4032	4516.94	0.600062	1.00857
0.0903626	15.0007	6.02389	975.56	32.48	-28.6611	4528.98	0.600067	1.13553
0.0905806	15.004	6.03711	987.6	32.11	-28.2109	4541.02	0.600175	1.13827
0.0972644	14.9962	6.48592	999.66	31.71	-27.6868	4553.08	0.599889	1.22226
0.110795	15.0009	7.38589	1011.7	31.3	-27.6712	4565.12	0.600021	1.39229
0.148988	15.0013	9.93166	1023.74	30.91	-28.0759	4577.16	0.600065	1.87224
0.215968	15.0028	14.3952	1035.79	30.48	-27.3543	4589.21	0.60014	2.71393
0.353878	15.001	23.5902	1047.83	30.1	-28.0549	4601.25	0.600048	4.44696
0.612731	15.0001	40.8484	1059.88	29.7	-28.5261	4613.3	0.600065	7.6998
1.07662	14.9984	71.7824	1071.92	29.29	-32.1028	4625.34	0.599952	13.5292
1.90956	14.998	127.321	1083.96	28.88	-39.6613	4637.38	0.599972	23.9962
3.32398	14.9991	221.612	1096	28.49	-56.0553	4649.42	0.600011	41.7704
5.5738	15.0012	371.557	1108.04	28.08	-92.5577	4661.46	0.600052	70.0424
7.97064	14.998	531.446	1120.09	27.67	-161.779	4673.51	0.599965	100.162
10.366	14.9999	691.073	1132.13	27.28	-218.386	4685.55	0.599972	130.263
12.2319	15.0012	815.39	1144.18	26.86	-247.295	4697.6	0.600104	153.71
13.4811	15.0012	898.67	1156.22	26.47	-203.153	4709.64	0.600075	169.409
14.3236	15.0007	954.863	1168.26	26.1	-221.821	4721.68	0.60004	179.996
14.5726	14.9991	971.567	1180.3	25.68	-180.197	4733.72	0.599996	183.125
15.0621	15.0027	1003.96	1192.35	25.28	-156.89	4745.77	0.600111	189.276
15.2839	15.0004	1018.9	1204.39	24.89	-176.255	4757.81	0.600036	192.063
15.9587	15.0005	1063.87	1216.43	24.46	-295.936	4769.85	0.600046	200.543
16.488	14.9995	1099.23	1228.48	24.06	-247.86	4781.9	0.599998	207.194
16.9576	15.0004	1130.47	1240.52	23.66	-297.695	4793.94	0.600066	213.095
18.0451	15.0027	1202.79	1252.57	23.28	-215.623	4805.99	0.600116	226.761
19.1481	14.9996	1276.57	1264.61	22.86	-316.764	4818.03	0.600033	240.622
19.5681	15.0018	1304.38	1276.65	22.48	-258.748	4830.07	0.600124	245.9
19.9724	14.9999	1331.5	1288.69	22.06	-292.987	4842.11	0.600001	250.98
20.6636	14.9995	1377.62	1300.74	21.68	-327.068	4854.16	0.600047	259.667
21.1279	14.9986	1408.66	1312.78	21.27	-265.166	4866.2	0.599964	265.501
21.5464	15.0015	1436.28	1324.84	20.86	-321.036	4878.26	0.600102	270.76
21.5619	14.9979	1437.66	1336.88	20.44	-294.868	4890.3	0.59995	270.955
21.6404	15.0021	1442.49	1348.92	20.06	-307.51	4902.34	0.600085	271.941
23.015	14.9993	1534.41	1360.96	19.66	-324.808	4914.38	0.600023	289.215
21.8688	15.0029	1457.64	1373.02	19.26	-326.341	4926.44	0.600113	274.811
22.2797	14.9986	1485.45	1385.05	18.82	-307.206	4938.47	0.600001	279.975
22.6282	15.0002	1508.53	1397.1	18.46	-299.216	4950.52	0.60002	284.354
22.3614	15.0021	1490.55	1409.14	18.06	-323.552	4962.56	0.600081	281.002
22.9045	15.0001	1526.96	1421.18	17.65	-317.299	4974.6	0.600033	287.826
23.1908	15.0012	1545.92	1433.23	17.24	-283.353	4986.65	0.600033	291.424
22.2806	14.9999	1485.38	1445.27	16.85	-339.498	4998.69	0.600031	279.986
23.7766	14.9995	1585.16	1457.31	16.44	-311.939	5010.73	0.600009	298.785
23.3472	15.0019	1556.28	1469.36	16.04	-331.447	5022.78	0.600103	293.389
22.8027	14.998	1520.38	1481.4	15.66	-305.1	5034.82	0.599968	286.547
24.4272	15.0024	1628.22	1493.44	15.24	-298.505	5046.86	0.600139	306.961
24.2285	15.0013	1615.09	1505.48	14.84	-335.12	5058.9	0.600057	304.464
24.0524	15.0004	1603.44	1517.52	14.43	-320.673	5070.94	0.600043	302.251
23.8094	15.0001	1587.29	1529.57	14.06	-309.588	5082.99	0.599993	299.198
24.2996	14.9988	1620.11	1541.61	13.62	-317.783	5095.03	0.59999	305.358
23.3382	15.0005	1555.83	1553.66	13.22	-331.757	5107.08	0.600022	293.276
24.6339	15.0001	1642.25	1565.71	12.82	-290.558	5119.13	0.600042	309.559
25.0565	15.0025	1670.16	1577.74	12.43	-286.947	5131.16	0.600147	314.869
24.7772	15.0001	1651.8	1589.78	12.04	-315.91	5143.2	0.599999	311.359
26.9071	14.9978	1794.06	1601.83	11.64	-298.197	5155.25	0.599964	338.124
27.7671	15.0034	1850.72	1613.87	11.24	-307.842	5167.29	0.600133	348.932
26.886	15.0015	1792.22	1625.91	10.8	-324.703	5179.33	0.600107	337.86
27.8692	15.0026	1857.62	1637.96	10.43	-310.971	5191.38	0.600131	350.215
29.3615	14.9999	1957.45	1650.02	10.01	-271.219	5203.44	0.600006	368.967
[step]
Temperature ramp - Heating
Stress	Shear rate	Viscosity	Step time	Temperature	Normal stress	Time	Velocity	Torque
Pa	1/s	cP	s	Â°C	Pa	s	rad/s	uN.m
32.2397	14.998	2149.6	12.064	10.29	-306.962	5285.68	0.599976	405.136
27.9927	15.001	1866.06	24.124	10.74	-326.896	5297.74	0.600022	351.767
27.2871	15.004	1818.65	36.168	11.16	-291.39	5309.79	0.600149	342.9
23.1262	15.0007	1541.67	48.208	11.58	-313.826	5321.83	0.600075	290.612
21.6301	15.0002	1441.99	60.252	11.96	-302.792	5333.87	0.600037	271.812
19.0197	15.0015	1267.86	72.296	12.37	-307.333	5345.92	0.600078	239.009
19.4774	14.9998	1298.51	84.34	12.78	-254.143	5357.96	0.599999	244.76
17.6944	15.0004	1179.6	96.384	13.18	-335.481	5370	0.600026	222.354
15.7387	15.0002	1049.23	108.424	13.57	-300.265	5382.04	0.600061	197.778
16.9122	15.0009	1127.42	120.468	14	-314.808	5394.09	0.600036	212.525
15.0787	15.0009	1005.18	132.512	14.4	-285.054	5406.13	0.600076	189.484
15.9075	14.9991	1060.57	144.556	14.8	-261.603	5418.18	0.599964	199.9
15.2365	14.999	1015.84	156.596	15.18	-191.736	5430.22	0.600008	191.468
14.4788	14.9977	965.401	168.644	15.58	-71.9398	5442.26	0.599924	181.946
16.1724	15.0008	1078.1	180.688	15.99	71.3296	5454.31	0.600027	203.228
14.7851	14.9989	985.745	192.732	16.36	96.3464	5466.35	0.600003	185.795
15.4668	14.9991	1031.18	204.772	16.79	153.22	5478.39	0.599978	194.361
15.0938	14.9988	1006.33	216.812	17.19	103.748	5490.43	0.599991	189.674
14.6334	14.9981	975.685	228.856	17.62	-331.34	5502.48	0.599931	183.889
15.2914	14.9998	1019.44	240.9	17.99	-204.473	5514.52	0.599975	192.158
14.776	14.996	985.328	252.94	18.39	-58.4812	5526.56	0.599889	185.681
15.2994	15.0011	1019.89	264.984	18.81	97.7423	5538.6	0.600044	192.258
15.2102	15	1014.01	277.028	19.2	115.209	5550.65	0.600026	191.137
14.2972	15.0005	953.118	289.084	19.58	-263.936	5562.7	0.600031	179.664
13.8205	14.9996	921.396	301.128	20.01	-319.352	5574.75	0.600014	173.674
13.9416	14.9974	929.599	313.172	20.4	-278.847	5586.79	0.599932	175.195
13.5483	15.0033	903.022	325.216	20.82	-333.197	5598.84	0.600142	170.253
12.7268	14.999	848.512	337.256	21.21	-307.556	5610.88	0.599986	159.93
12.3345	15.001	822.247	349.3	21.61	-339.127	5622.92	0.600081	155
11.6658	14.9987	777.789	361.344	22.04	-318.417	5634.96	0.599928	146.597
11.3138	14.9998	754.263	373.388	22.41	-322.104	5647.01	0.600035	142.173
10.9783	15.0013	731.82	385.444	22.81	-297.644	5659.06	0.600049	137.957
10.7879	15.0001	719.19	397.48	23.24	-325.411	5671.1	0.600033	135.565
10.287	15.001	685.754	409.512	23.63	-268.313	5683.13	0.600067	129.27
9.49598	15	633.065	421.552	24.01	-364.64	5695.17	0.599992	119.33
8.79482	14.9979	586.404	433.596	24.44	-369.047	5707.22	0.599955	110.519
8.23786	15.0008	549.16	445.636	24.83	-296.701	5719.26	0.600001	103.52
7.78239	14.9999	518.829	457.696	25.26	-279.061	5731.32	0.600018	97.7964
7.32153	14.9987	488.144	469.732	25.6	-332.14	5743.35	0.599998	92.005
6.92036	15.0026	461.277	481.772	26.06	-236.775	5755.39	0.600108	86.9638
6.61568	14.9991	441.071	493.816	26.47	-64.3008	5767.44	0.599981	83.1351
6.1446	14.9988	409.673	505.86	26.86	50.0163	5779.48	0.599937	77.2153
5.7232	14.9983	381.59	517.904	27.21	66.7835	5791.52	0.599981	71.9199
5.37192	15.0024	358.071	529.944	27.64	64.517	5803.56	0.600121	67.5055
5.08371	15	338.914	541.988	28.03	73.5151	5815.61	0.599995	63.8838
4.7482	14.9998	316.552	554.032	28.46	90.5615	5827.65	0.599993	59.6676
4.44637	14.9991	296.443	566.072	28.83	94.5581	5839.69	0.599974	55.8747
4.31608	15.0009	287.721	578.12	29.26	69.4715	5851.74	0.600032	54.2375
5.08337	15.0035	338.813	590.16	29.65	36.1396	5863.78	0.600153	63.8795
6.33307	14.9994	422.223	602.212	30.04	25.9836	5875.83	0.59996	79.5837
7.04857	15	469.906	614.256	30.46	-4.46722	5887.88	0.600015	88.5749
6.99916	15.0013	466.569	626.3	30.85	-36.089	5899.92	0.600064	87.954
4.23739	15.0007	282.48	638.344	31.26	-32.8157	5911.96	0.600045	53.2486
2.99773	14.9993	199.858	650.388	31.64	-31.4406	5924.01	0.600021	37.6706
2.26276	15.002	150.831	662.428	32.05	-29.7882	5936.05	0.600059	28.4347
1.89561	14.9993	126.379	674.472	32.44	-26.8031	5948.09	0.600005	23.8209
1.31912	15.0006	87.9374	686.516	32.86	-22.7544	5960.14	0.60002	16.5765
1.02419	15.001	68.2748	698.56	33.28	-21.7243	5972.18	0.600062	12.8704
0.826118	15.0025	55.0653	710.6	33.64	-19.5864	5984.22	0.600153	10.3813
0.665354	15.001	44.3539	722.644	34.06	-20.5872	5996.26	0.600051	8.36109
0.576761	14.9973	38.4575	734.7	34.49	-19.2168	6008.32	0.599935	7.24779
0.436732	15.0001	29.1153	746.732	34.87	-41.6416	6020.35	0.600001	5.48814
0.359562	14.9991	23.9723	758.804	35.28	-41.6975	6032.42	0.599981	4.51839
0.300937	15.0004	20.0619	770.82	35.65	-41.493	6044.44	0.600039	3.78168
0.254814	15.0009	16.9866	782.856	36.07	-39.9886	6056.48	0.600002	3.20209
0.218857	14.9976	14.5929	794.916	36.46	-38.72	6068.54	0.599957	2.75024
0.204426	15.0012	13.6273	806.956	36.89	-37.9971	6080.58	0.600059	2.56889
0.192777	14.9991	12.8526	818.996	37.28	-39.6118	6092.62	0.599966	2.42251
0.162092	15.001	10.8054	831.044	37.67	-37.4089	6104.66	0.600076	2.03691
0.153289	15.0021	10.2179	843.076	38.08	-37.4695	6116.7	0.600053	1.92629
0.132188	14.9973	8.81411	855.124	38.52	-37.1635	6128.74	0.599912	1.66112
0.129692	14.9972	8.64778	867.172	38.9	-36.5156	6140.79	0.59989	1.62976
0.117739	15.0019	7.84829	879.208	39.29	-36.0144	6152.83	0.600087	1.47955
0.0898016	14.9999	5.98681	891.268	39.7	-35.1974	6164.89	0.600041	1.12848
0.0967742	15.0025	6.45055	903.312	40.1	-35.6119	6176.93	0.60009	1.2161
0.0797661	14.9998	5.31782	915.356	40.51	-35.6006	6188.98	0.600044	1.00237
0.0804321	15.0015	5.36161	927.396	40.91	-34.4101	6201.02	0.600065	1.01074
0.0822139	15.0009	5.48061	939.44	41.27	-33.7323	6213.06	0.600059	1.03313
0.0730746	15.0057	4.8698	951.484	41.7	-33.0433	6225.1	0.600229	0.918282
0.0746423	15.0015	4.97566	963.516	42.1	-32.6153	6237.14	0.600072	0.937983
0.073705	14.9969	4.91467	975.56	42.51	-32.7046	6249.18	0.599919	0.926204
0.0763714	14.9996	5.09155	987.612	42.89	-33.9347	6261.23	0.599974	0.959711
0.0686006	14.997	4.57429	999.652	43.29	-33.101	6273.27	0.599911	0.862061
0.0686965	14.9994	4.57996	1011.7	43.68	-31.0658	6285.32	0.600006	0.863266
0.0582663	14.9994	3.88458	1023.75	44.11	-30.825	6297.37	0.599982	0.732196
0.0543302	14.9969	3.62275	1035.79	44.54	-29.6896	6309.41	0.599931	0.682734
0.0605881	15.0027	4.03847	1047.83	44.93	-29.076	6321.45	0.600104	0.761373
0.0710478	14.9997	4.73661	1059.87	45.29	-28.8316	6333.49	0.600012	0.892813
0.0555557	15.0017	3.70329	1071.91	45.7	-31.2864	6345.53	0.600105	0.698133
0.063138	15.0012	4.20885	1083.95	46.09	-30.6147	6357.57	0.600036	0.793415
0.0572376	14.9983	3.81627	1096	46.54	-31.3206	6369.62	0.599951	0.719269
0.0685589	14.9979	4.57123	1108.04	46.92	-29.3432	6381.66	0.599926	0.861536
0.0695407	14.9984	4.63655	1120.09	47.29	-28.9692	6393.71	0.599948	0.873874
0.0438592	15.001	2.92374	1132.13	47.72	-27.5282	6405.75	0.600034	0.551151
0.0539568	15.0027	3.59646	1144.17	48.11	-27.7889	6417.79	0.600095	0.678041
0.045996	14.9998	3.06644	1156.21	48.51	-28.8211	6429.83	0.60002	0.578003
0.0493745	15.0011	3.29139	1168.27	48.93	-28.6632	6441.89	0.600031	0.620458
0.0516067	15.0039	3.43954	1180.32	49.31	-28.2853	6453.94	0.600168	0.648509
0.0429709	15.0067	2.86344	1192.36	49.72	-28.4026	6465.98	0.60029	0.539988
0.0523784	15.0002	3.49184	1204.4	50.13	-27.5486	6478.02	0.6	0.658207
0.0540621	14.9967	3.60495	1216.45	50.53	-27.3821	6490.07	0.599906	0.679365
0.0560778	15.0003	3.73844	1228.49	50.93	-28.6235	6502.11	0.600012	0.704694
0.0540656	14.9962	3.6053	1240.54	51.31	-27.5744	6514.16	0.59987	0.679408
0.0511421	15.001	3.40923	1252.57	51.73	-26.9518	6526.19	0.600067	0.64267
0.0459616	14.9977	3.06458	1264.61	52.14	-28.2212	6538.23	0.599893	0.57757
0.0453193	14.9942	3.02246	1276.66	52.55	-26.1977	6550.28	0.599806	0.569499
0.0445172	15.0031	2.96719	1288.7	52.93	-24.4526	6562.32	0.60014	0.55942
0.0574622	15.0012	3.8305	1300.74	53.33	-26.3258	6574.36	0.600077	0.722091
0.0446859	15.0006	2.97895	1312.78	53.75	-27.2593	6586.4	0.600056	0.56154
0.0504121	15.0016	3.36044	1324.82	54.19	-26.8841	6598.44	0.60007	0.633497
0.0424939	15.0008	2.83278	1336.87	54.55	-26.3825	6610.49	0.600076	0.533994
0.0606699	14.9976	4.04532	1348.92	54.93	-24.7967	6622.54	0.599916	0.7624
0.060673	15.0002	4.04481	1360.97	55.36	-25.6424	6634.59	0.600009	0.762439
0.0380305	14.9988	2.53556	1373	55.76	-24.379	6646.62	0.599979	0.477905
0.0459171	15.0035	3.06042	1385.05	56.15	-25.8207	6658.67	0.600128	0.577011
0.039303	15.0005	2.62011	1397.1	56.55	-25.64	6670.72	0.600048	0.493896
0.0448966	14.9999	2.99312	1409.13	56.95	-25.696	6682.75	0.600003	0.564187
0.042194	15.0043	2.81212	1421.18	57.32	-24.6109	6694.8	0.600181	0.530225
0.0336286	15.0059	2.24103	1433.22	57.77	-24.4747	6706.84	0.600269	0.42259
0.0515912	15.0021	3.43893	1445.27	58.17	-23.1905	6718.89	0.600088	0.648314
0.0522237	14.9968	3.48233	1457.3	58.56	-23.4679	6730.92	0.599914	0.656262
0.0515122	14.9994	3.43429	1469.35	58.93	-24.6119	6742.97	0.599996	0.647321
0.052164	14.9977	3.47814	1481.39	59.35	-23.7271	6755.01	0.599927	0.655512
0.0463096	15.0009	3.08712	1493.43	59.76	-24.0193	6767.05	0.600066	0.581944
0.0462306	14.9972	3.08261	1505.48	60.18	-21.8658	6779.1	0.599889	0.580951
0.0479527	14.9936	3.19822	1517.52	60.56	-21.7207	6791.14	0.599766	0.602592
0.0377906	15.004	2.5187	1529.57	60.97	-21.5598	6803.19	0.600177	0.474891
0.0512745	15.0027	3.41769	1541.62	61.37	-22.4819	6815.24	0.600127	0.644335
0.046962	15.0016	3.13046	1553.66	61.79	-24.5772	6827.28	0.60009	0.590142
0.0463076	15.0029	3.08657	1565.7	62.15	-24.1615	6839.32	0.600108	0.581919
0.0392752	15.0017	2.61805	1577.75	62.59	-23.5169	6851.37	0.600068	0.493547
0.0590244	14.999	3.93521	1589.79	62.96	-22.864	6863.41	0.599977	0.741722
0.0567328	15.0006	3.78203	1601.84	63.35	-22.7703	6875.46	0.600037	0.712926
0.0372951	14.9984	2.4866	1613.88	63.77	-21.4111	6887.5	0.599957	0.468664
0.0417042	15.0023	2.77985	1625.92	64.19	-22.1442	6899.54	0.600081	0.52407
0.036706	14.9993	2.44719	1637.96	64.6	-22.493	6911.58	0.600003	0.461261
0.0440125	14.9994	2.93428	1650.01	64.97	-21.611	6923.63	0.599974	0.553077

## Sheet: DCO+1%MES
Filename	DCO+1%MES
Instrument name	5332-0956
Operator	Hazri
rundate	2024-02-20
Sample name	DCO+1%MES
Geometry name	40mm cross hatch parallel plate	Peltier plate Steel - 996317
Procedure name	Sample
	Flow sweep
	Sample
	Sample
	Flow sweep
	Sample
	Peak hold
	Temperature ramp
	Temperature ramp
	End of test
proceduresegments	Flow sweep#Flow sweep#Peak hold#Temperature ramp#Temperature ramp#End of test
[File Parameters]
Name	DCO+1%MES
Instrument type	Discovery HR-1
Instrument serial number	5332-0956
Instrument name	5332-0956
Instrument location	NOT_SET
Company name	UTP
Trios version	5.1.1.46572
File name	C:\Users\UTP\Documents\TA\Results\Hazri\2024\Nazliah 16022024\DCO+1%MES.tri
Instrument firmware version	9.5
Run date	2024-02-20 12:14:31
Time at start of test	200.804
[Geometry Parameters]
Geometry Type	Parallel plate
Name	40mm cross hatch parallel plate, Peltier plate Steel - 996317
Diameter	40.0 mm
Gap	800.0 um
Loading gap	50000.0 um
Trim gap offset	50.0 um
Material	Steel
Material	Stainless steel
Environmental System	Peltier plate
Serial number	996317
Notes
[Geometry Extended Parameters]
Expansion coefficient	0.237578 um/Â°C
Expansion coefficient enabled	yes
Compliance	1.03 mrad/N.m
Geometry Inertia	7.5502 uN.m.sÂ²
Friction	0.281523 uN.m/(rad/s)
Friction correction enabled	yes
Stress constant	79577.5 Pa/N.m
Strain constant	25.0 1/rad
Normal Stress Constant	1591.55 Pa/N
Fluid Density Constant	6.70206e-11
[Instrument Options]
ETC camera available	no
Friction	0.281523 uN.m/(rad/s)
Friction calibration date	2024-02-20 09:31:57
Friction correction enabled	yes
Rotational mapping date	2024-02-20 09:34:36
Rotational mapping geometry	40mm cross hatch parallel plate, Peltier plate Steel - 996317
Rotational mapping number of iterations	1
Rotational mapping type	standard
Smart swap enabled	yes
[Temperature Options]
Current temperature system compensation	0.237578 um/Â°C
Current temperature system offset	0.000 Â°C
Current temperature system span	1
Gap temperature compensation calibration date	2023-10-02 12:12:34
Gap temperature compensation enabled	yes
Purge gas only (no active cooling)	no
Temperature control enabled	yes
Temperature system control	Peltier plate
Upper temperature system fitted	no
Temperature wait duration	00:00:10 hh:mm:ss
Temperature wait tolerance	0.200000 Â°C
[Inertia Options]
Instrument inertia	21.3824 uN.m.sÂ²
Instrument inertia calibration date	2023-11-23 10:54:24
[Gap Options]
Axial force for sample compression	1.00000 N
Closure distance	1000.00 um
Closure profile	exponential
Closure velocity	100.000 um/s
Gap velocity (coarse)	6000.00 um/s
Gap velocity (fine)	1000.00 um/s
Gap velocity (other)	6000.00 um/s
Gap zero mode	standard (DHR) or deceleration (AR)
Gap handling at start of test	Flag mismatches between geometry and instrument gap
Gap tolerance	4.00000 um
Gap wait duration	00:00:02 hh:mm:ss
Override wait for gap	no
[Axial Force Control]
Axial force action outside range	Return to initial value
Control axial force active	no
Control axial force max gap change up	1000.00 um
Control axial force min gap change down	1000.00 um
Control axial force sensitivity	0.100000 N
Control axial force set initial value	no
Control axial force type	Compression
Controlled axial force	1.00000 N
[Flow Options]
Flow collect all points	no
Flow collect negative shear rate data	yes
Flow inertia correction	no
Flow non-steady state minimum velocity	1.00000e-4 rad/s
Flow torque limit	0.100000 uN.m
Flow velocity limit	1.00000e-4 rad/s
Flow velocity tolerance	0.05
Flow zero strain at start of step	yes
[Oscillation Options]
Oscillation displacement limit	1.00000e-5 rad
Oscillation displacement tolerance	0.05
Oscillation raw phase limit	170.000 Â°
Oscillation torque limit	0.100000 uN.m
Oscillation torque tolerance	0.01
Oscillation velocity tolerance	0.05
[Conditioning Options]
Zero axial force before run	no
Zero speed after preshear	Leave as is
Zero velocity threshold	0.100000 rad/s
[Experiment all steps options]
Maximum axial force limit	50.0000 N
Minimum axial force limit	0.100000 N
Temperature tolerance (results)	1.00000 Â°C
[step]
Flow sweep - 1
Stress	Shear rate	Viscosity	Step time	Temperature	Normal stress
Pa	1/s	cP	s	Â°C	Pa
20.9699	0.99997	20970.5	31.1377	20	-514.705
19.5735	1.16604	16786.4	62.2909	20.01	-311.379
14.2778	1.35952	10502.1	93.4442	19.99	-542.754
11.302	1.58472	7131.81	124.582	20	-786.214
7.47595	1.84794	4045.56	155.673	20	-512.064
5.54653	2.15408	2574.9	186.779	20	-647.026
5.17398	2.51148	2060.13	217.886	20	-739.943
4.67044	2.92823	1594.97	249.023	20	-734.024
4.23541	3.41451	1240.41	280.192	20	-484.326
3.96533	3.98062	996.159	311.33	20	-584.606
3.91146	4.64135	842.743	342.436	20.01	-693.215
3.56102	5.41016	658.209	373.558	20.01	-712.23
3.28196	6.3087	520.228	404.696	20.01	-675.126
2.86763	7.3544	389.921	435.818	20	-743.759
2.46096	8.57735	286.914	466.956	20	-515.475
2.06665	10	206.665	498.14	20	-586.09
1.85361	11.6598	158.974	529.278	20	-621.923
1.61602	13.5938	118.879	560.384	19.99	-659.972
1.65742	15.8481	104.581	591.506	20	-691.688
1.82584	18.4791	98.8059	622.644	19.99	-708.347
2.05837	21.5528	95.5036	653.735	20.01	-716.214
2.33485	25.1179	92.9557	684.872	20	-730.163
2.74371	29.2666	93.7489	715.994	19.98	-487.739
2.96347	34.1535	86.7691	747.117	19.99	-516.545
3.04729	39.8156	76.535	778.223	20	-553.989
3.00405	46.4156	64.7207	809.376	20.01	-581.722
2.90378	54.1208	53.6537	840.529	19.99	-563.494
2.86935	63.0975	45.4748	871.636	19.99	-726.483
3.02615	73.565	41.1358	902.774	19.99	-786.515
3.22935	85.7737	37.6496	933.896	20.01	-809.738
3.52402	99.9968	35.2413	964.987	20.01	-679.761
3.87565	116.587	33.2426	996.124	19.98	-775.25
4.25746	135.93	31.3211	1027.29	20.01	-805.683
4.69725	158.501	29.6355	1058.42	19.99	-887.321
5.17819	184.775	28.0242	1089.54	19.99	-682.843
5.56798	199.994	27.8408	1120.74	20.02	-590.477
[step]
Flow sweep - 2
Stress	Shear rate	Viscosity	Step time	Temperature	Normal stress
Pa	1/s	cP	s	Â°C	Pa
0.242373	0.99998	242.378	31.0909	29.98	-68.1844
0.3408	1.16586	292.317	62.1973	30.01	-67.433
0.356589	1.35937	262.319	93.3506	30	-69.3238
0.351661	1.58489	221.883	124.473	29.99	-69.16
0.343395	1.8479	185.829	155.595	30	-69.3275
0.31997	2.15436	148.523	186.764	30	-71.8408
0.297109	2.51195	118.278	217.901	29.99	-72.4201
0.272798	2.92868	93.1472	248.992	30	-72.9059
0.254679	3.41447	74.5881	280.13	29.98	-73.4752
0.240813	3.98117	60.488	311.236	30	-73.7701
0.231188	4.64168	49.807	342.358	30	-73.7379
0.22468	5.41169	41.5174	373.511	30	-73.6596
0.222345	6.30951	35.2397	404.649	30	-74.7194
0.22283	7.35667	30.2895	435.756	29.99	-76.7648
0.225887	8.57749	26.3348	466.878	30.01	-77.2445
0.230205	10.0003	23.0199	498.046	29.98	-76.694
0.235322	11.6595	20.1828	529.184	29.99	-77.6622
0.244582	13.5935	17.9926	560.259	30	-78.8138
0.25659	15.8486	16.1901	591.366	30	-79.8049
0.271739	18.4792	14.7051	622.55	30	-78.3827
0.293568	21.5452	13.6257	653.626	30	-78.4618
0.320385	25.1195	12.7544	684.779	30.01	-79.2574
0.349913	29.287	11.9477	715.948	30.01	-78.8882
0.378787	34.1467	11.0929	747.054	30	-78.456
0.380566	39.8091	9.55978	778.161	30.01	-78.7743
0.373952	46.4163	8.05647	809.298	30.01	-79.3734
0.358164	54.1178	6.61822	840.405	30.01	-79.675
0.347539	63.0977	5.50795	871.527	29.99	-79.5101
0.349694	73.5653	4.75352	902.68	29.99	-80.4221
0.388169	85.7718	4.5256	933.864	29.99	-80.1007
0.445055	99.9973	4.45067	964.987	30.01	-81.892
0.535018	116.593	4.58875	996.171	30	-82.8497
0.648566	135.933	4.7712	1027.32	29.99	-83.8597
0.78058	158.489	4.92512	1058.46	29.99	-84.2097
0.944428	184.791	5.11079	1089.55	30.01	-85.5103
1.07649	200.006	5.38228	1120.72	29.99	-85.2528
[step]
Peak hold - 3
Stress	Shear rate	Viscosity	Step time	Temperature	Normal stress	Time	Velocity	Torque
Pa	1/s	cP	s	Â°C	Pa	s	rad/s	uN.m
0.0500976	14.9963	3.34066	10.004	64.99	-33.094	3376.8	0.599875	0.629545
0.0385888	14.9968	2.57313	19.988	64.98	-33.5333	3386.79	0.599878	0.484921
0.0409464	15.003	2.72922	30.004	64.99	-32.7991	3396.8	0.600133	0.514548
0.0430975	14.9978	2.87359	40.004	65.01	-32.3484	3406.8	0.599962	0.541579
0.0325692	15.0003	2.17124	50.004	65	-31.9348	3416.8	0.600055	0.409277
0.0372014	15.0034	2.47953	60.004	65.02	-32.5437	3426.8	0.600156	0.467486
0.0358981	15.0015	2.39296	70.004	65.01	-31.8598	3436.8	0.600055	0.451109
0.0377054	15.0013	2.51348	80	65.02	-31.062	3446.8	0.600073	0.47382
0.03882	14.9967	2.58856	90	64.98	-30.7736	3456.8	0.59989	0.487826
0.0278788	15.0036	1.85814	100	65.02	-31.2171	3466.8	0.600168	0.350335
0.0300243	15.002	2.00135	110	65.01	-31.5997	3476.8	0.600098	0.377296
0.0351615	15.001	2.34394	120.012	65	-30.9585	3486.81	0.600045	0.441852
[step]
Temperature ramp - 4
Stress	Shear rate	Viscosity	Step time	Temperature	Normal stress	Time	Velocity	Torque
Pa	1/s	cP	s	Â°C	Pa	s	rad/s	uN.m
0.0436063	14.9972	2.90763	12.064	64.68	-31.2832	3569.06	0.599916	0.547973
0.0408511	15.0026	2.72294	24.124	64.23	-30.949	3581.12	0.600118	0.51335
0.0365452	15.0013	2.43613	36.168	63.83	-29.7126	3593.16	0.600068	0.45924
0.0314466	14.9956	2.09705	48.208	63.42	-30.574	3605.2	0.599854	0.395169
0.0329517	15.0008	2.19667	60.252	63.02	-31.3328	3617.25	0.600017	0.414083
0.0315731	14.9962	2.1054	72.296	62.6	-32.6533	3629.29	0.599896	0.396759
0.0433832	14.9972	2.89276	84.344	62.23	-32.7979	3641.34	0.599943	0.54517
0.0290319	15.002	1.93521	96.384	61.8	-31.2117	3653.38	0.600106	0.364826
0.025924	15	1.72826	108.424	61.42	-30.9579	3665.42	0.600063	0.32577
0.0413793	15.0005	2.75852	120.468	61.02	-31.6389	3677.46	0.600052	0.519987
0.0452884	14.998	3.01962	132.512	60.59	-32.1432	3689.51	0.599948	0.569111
0.0364932	15.0001	2.43287	144.556	60.18	-33.8543	3701.55	0.600061	0.458587
0.0416856	14.9993	2.77916	156.6	59.79	-35.3157	3713.59	0.599979	0.523837
0.0344506	14.9998	2.29674	168.64	59.38	-35.8271	3725.63	0.600038	0.432919
0.0434744	14.9973	2.89881	180.684	58.99	-35.945	3737.68	0.599906	0.546315
0.051048	14.9948	3.40437	192.728	58.59	-34.7566	3749.72	0.599832	0.641488
0.026532	15.0002	1.76878	204.768	58.2	-35.4417	3761.76	0.600044	0.333411
0.0407266	15.0003	2.71506	216.812	57.8	-37.9718	3773.81	0.600025	0.511785
0.0287231	15.0004	1.91482	228.856	57.4	-38.3334	3785.85	0.600072	0.360945
0.037561	15.0017	2.50379	240.9	56.99	-38.4192	3797.89	0.600051	0.472005
0.0394339	14.9962	2.62959	252.94	56.57	-38.8204	3809.93	0.599877	0.495541
0.0380578	15.0047	2.5364	264.984	56.19	-39.1712	3821.98	0.600213	0.478248
0.0467222	15.0016	3.11448	277.032	55.78	-40.4847	3834.03	0.600086	0.587129
0.0419032	14.9947	2.79453	289.076	55.38	-40.9997	3846.07	0.599837	0.526571
0.0388113	14.9988	2.58762	301.116	54.99	-43.3697	3858.11	0.599956	0.487717
0.0400323	14.9965	2.66944	313.156	54.6	-43.6734	3870.15	0.599877	0.503061
0.0438527	14.9986	2.92379	325.2	54.16	-42.9018	3882.19	0.599978	0.551069
0.0313084	14.9995	2.08729	337.26	53.77	-42.6537	3894.25	0.599991	0.393433
0.0299666	14.9974	1.99813	349.3	53.38	-44.103	3906.29	0.599926	0.376572
0.0409892	14.9999	2.73264	361.344	52.99	-45.2928	3918.34	0.600019	0.515085
0.0491404	14.9989	3.27628	373.392	52.57	-46.5528	3930.39	0.599946	0.617517
0.0455275	14.9988	3.0354	385.432	52.16	-47.4283	3942.43	0.599992	0.572115
0.0436844	15.0008	2.91214	397.476	51.77	-49.2704	3954.47	0.600023	0.548954
0.0367429	14.9999	2.44955	409.52	51.36	-49.3017	3966.51	0.60005	0.461725
0.0516617	14.9967	3.44486	421.56	51	-49.3942	3978.55	0.599885	0.6492
0.0540096	14.9962	3.60155	433.604	50.56	-48.7235	3990.6	0.599896	0.678705
0.0280663	14.9995	1.87115	445.648	50.18	-49.9229	4002.64	0.600026	0.352692
0.039301	15.0032	2.61952	457.692	49.77	-52.1199	4014.69	0.6001	0.493871
0.0370022	14.9991	2.46696	469.736	49.35	-52.4465	4026.73	0.600016	0.464983
0.0379641	15.0012	2.53074	481.776	48.95	-53.8553	4038.77	0.600036	0.477071
0.0441334	14.9951	2.94319	493.82	48.57	-54.3148	4050.81	0.599852	0.554597
0.0326763	15.0069	2.17742	505.864	48.17	-54.0745	4062.86	0.600283	0.410623
0.0459642	15.0029	3.06369	517.908	47.75	-54.7703	4074.9	0.600099	0.577603
0.0439015	14.996	2.92755	529.948	47.38	-54.7756	4086.94	0.599878	0.551683
0.0443593	14.9974	2.9578	541.992	46.96	-56.4608	4098.99	0.599874	0.557435
0.032701	15	2.18007	554.036	46.55	-58.3812	4111.03	0.600035	0.410933
0.0433571	15.0009	2.89029	566.084	46.13	-58.9979	4123.08	0.600055	0.544841
0.0388849	15.0042	2.59161	578.124	45.78	-58.8041	4135.12	0.600177	0.488642
0.0378738	14.9931	2.52608	590.164	45.37	-59.1784	4147.16	0.599783	0.475936
0.0441532	14.9999	2.94356	602.208	44.95	-58.4479	4159.2	0.599994	0.554846
0.0497403	15.0003	3.31595	614.248	44.54	-60.229	4171.24	0.60005	0.625055
0.0452463	15.001	3.01622	626.292	44.17	-61.261	4183.29	0.600055	0.568582
0.0452309	15.0012	3.01514	638.336	43.75	-61.6495	4195.33	0.600059	0.568388
0.037603	15.0005	2.50678	650.388	43.32	-62.6394	4207.38	0.600079	0.472533
0.0452683	14.9961	3.01867	662.44	42.93	-63.7664	4219.43	0.599863	0.568858
0.0564729	14.9987	3.76519	674.484	42.55	-64.1398	4231.48	0.599996	0.70966
0.0341301	15.0032	2.27485	686.524	42.12	-64.3397	4243.52	0.600166	0.428891
0.0409663	15.0034	2.73046	698.568	41.72	-64.8991	4255.56	0.600112	0.514798
0.0411114	15.0003	2.7407	710.608	41.34	-67.8684	4267.6	0.600047	0.516621
0.0435535	14.9997	2.90363	722.652	40.94	-68.3432	4279.65	0.599969	0.547309
0.0513102	14.9968	3.42141	734.696	40.53	-68.7463	4291.69	0.599914	0.644783
0.0312303	15.0051	2.0813	746.74	40.11	-67.2027	4303.73	0.600224	0.392451
0.0494674	15.0016	3.29748	758.784	39.72	-67.7072	4315.78	0.600083	0.621626
0.0380666	14.9963	2.5384	770.828	39.34	-69.6413	4327.82	0.599909	0.478359
0.0483906	15.0005	3.22592	782.872	38.93	-70.9632	4339.87	0.600028	0.608094
0.0392248	14.9974	2.61543	794.912	38.52	-71.7732	4351.91	0.599943	0.492913
0.0466746	15.0008	3.11146	806.956	38.13	-71.9737	4363.95	0.600074	0.58653
0.0403732	15.003	2.69102	818.996	37.73	-73.3921	4375.99	0.600143	0.507345
0.0513479	14.9933	3.42473	831.04	37.33	-72.8158	4388.03	0.599771	0.645257
0.0547355	14.9993	3.6492	843.084	36.91	-73.4381	4400.08	0.599976	0.687827
0.0530456	14.9967	3.53715	855.132	36.52	-75.2292	4412.13	0.599886	0.666591
0.0474435	14.9999	3.16293	867.176	36.12	-75.9639	4424.17	0.600023	0.596193
0.0555573	14.9984	3.70421	879.244	35.71	-76.9906	4436.24	0.599938	0.698154
0.0425184	14.9999	2.83457	891.256	35.29	-77.5078	4448.25	0.600054	0.534302
0.0538739	14.995	3.59279	903.3	34.92	-77.9729	4460.29	0.59981	0.676999
0.0608149	14.9995	4.05446	915.34	34.51	-77.7851	4472.33	0.600018	0.764223
0.038883	15.0014	2.59195	927.384	34.11	-77.6824	4484.38	0.600095	0.488618
0.0496742	15.0005	3.31151	939.428	33.72	-81.1584	4496.42	0.599993	0.624225
0.0451761	15.0028	3.01118	951.476	33.31	-80.3842	4508.47	0.600162	0.5677
0.0504798	15.0022	3.36483	963.516	32.91	-81.0826	4520.51	0.600077	0.634348
0.0579868	14.9972	3.8665	975.56	32.51	-81.3497	4532.55	0.599915	0.728683
0.0591139	15.0035	3.94002	987.6	32.11	-79.1412	4544.59	0.600128	0.742847
0.0532431	15.0015	3.54918	999.66	31.69	-80.559	4556.65	0.600082	0.669073
0.0473574	14.997	3.1578	1011.7	31.29	-82.5273	4568.69	0.599906	0.595111
0.0577587	14.9992	3.85078	1023.74	30.88	-81.9303	4580.73	0.599987	0.725817
0.0594033	14.9973	3.96095	1035.79	30.52	-82.2549	4592.78	0.599909	0.746484
0.117875	14.9994	7.85867	1047.83	30.11	-81.8349	4604.82	0.599999	1.48126
0.156915	15.0015	10.4599	1059.88	29.69	-82.8973	4616.87	0.600063	1.97185
0.201273	14.9994	13.4187	1071.92	29.28	-82.0951	4628.91	0.600027	2.52927
0.379924	14.9986	25.3306	1083.96	28.88	-86.5346	4640.95	0.599965	4.77426
0.637	14.9985	42.4708	1096	28.49	-93.4902	4652.99	0.599934	8.00478
1.18788	15.0007	79.1889	1108.05	28.07	-103.591	4665.04	0.600042	14.9274
2.13434	14.9976	142.312	1120.09	27.71	-120.84	4677.08	0.599916	26.8209
4.30538	14.997	287.083	1132.13	27.26	-144.281	4689.12	0.599919	54.103
7.40286	15.0013	493.483	1144.18	26.87	-172.57	4701.17	0.600081	93.0271
10.4828	14.9976	698.965	1156.23	26.46	-191.475	4713.22	0.599959	131.731
12.6742	14.9982	845.05	1168.26	26.08	-188.447	4725.25	0.599979	159.269
14.2286	14.9997	948.595	1180.3	25.66	-192.729	4737.29	0.599967	178.802
15.1149	14.9987	1007.74	1192.35	25.25	-215.421	4749.34	0.600019	189.939
15.6811	15.0008	1045.36	1204.39	24.87	-221.512	4761.38	0.600009	197.055
16.4936	15.0002	1099.56	1216.44	24.49	-258.246	4773.43	0.60004	207.265
17.4932	14.9999	1166.22	1228.48	24.08	-245.218	4785.47	0.600018	219.826
18.8348	15.0008	1255.59	1240.52	23.66	-252.289	4797.51	0.600047	236.685
20.6202	14.999	1374.77	1252.57	23.26	-279.72	4809.56	0.600007	259.121
21.6851	15.0002	1445.65	1264.61	22.87	-244.651	4821.6	0.600001	272.503
22.4697	14.9987	1498.11	1276.65	22.46	-256.166	4833.64	0.59997	282.363
23.7696	15.0005	1584.58	1288.69	22.06	-263.296	4845.68	0.600062	298.697
24.1583	14.9999	1610.57	1300.74	21.67	-260.627	4857.73	0.599996	303.582
25.2047	14.9979	1680.55	1312.78	21.28	-302.678	4869.77	0.599946	316.732
25.8251	15.0017	1721.48	1324.84	20.84	-303.607	4881.83	0.600067	324.528
26.5618	15.0001	1770.78	1336.88	20.46	-281.625	4893.87	0.600033	333.785
27.5049	15.0009	1833.56	1348.95	20.07	-315.202	4905.94	0.600074	345.637
27.511	14.9989	1834.2	1360.97	19.67	-305.665	4917.96	0.599956	345.714
28.182	14.9983	1879.01	1373.01	19.24	-262.534	4930	0.599984	354.145
28.2938	15.0016	1886.06	1385.05	18.83	-307.236	4942.04	0.600078	355.551
29.3477	15.0014	1956.33	1397.1	18.46	-311.506	4954.09	0.600088	368.794
30.9833	14.9986	2065.75	1409.14	18.06	-333.605	4966.13	0.59997	389.348
30.2516	15.0021	2016.49	1421.18	17.65	-302.512	4978.17	0.600082	380.153
30.9828	14.9985	2065.72	1433.22	17.22	-319.628	4990.21	0.600011	389.341
31.931	14.9996	2128.79	1445.27	16.85	-273.232	5002.26	0.599953	401.257
32.5187	14.9981	2168.19	1457.31	16.46	-306.182	5014.3	0.599992	408.642
32.7277	14.9998	2181.87	1469.36	16.04	-330.932	5026.35	0.600027	411.268
32.715	15.0005	2180.93	1481.4	15.63	-328.057	5038.39	0.600038	411.109
33.4273	14.9988	2228.66	1493.44	15.26	-350.668	5050.43	0.599994	420.06
33.8422	15.0006	2256.05	1505.48	14.86	-335.761	5062.47	0.600023	425.273
34.6573	14.9983	2310.75	1517.52	14.45	-354.561	5074.51	0.599979	435.517
36.8614	14.9972	2457.89	1529.57	14.03	-304.292	5086.56	0.5999	463.214
36.1027	15.0014	2406.62	1541.61	13.65	-329.892	5098.6	0.600058	453.68
36.6791	14.9986	2445.5	1553.66	13.23	-348.755	5110.65	0.599988	460.923
36.3347	14.998	2422.63	1565.7	12.81	-309.426	5122.69	0.599926	456.595
38.3239	15	2554.93	1577.74	12.42	-316.54	5134.73	0.600052	481.592
37.5885	15.0001	2505.89	1589.78	12.05	-298.466	5146.77	0.600038	472.351
39.4381	15.0012	2629	1601.83	11.63	-315.803	5158.82	0.600056	495.594
40.5403	14.999	2702.87	1613.88	11.21	-310.018	5170.87	0.600015	509.444
40.282	15.0009	2685.3	1625.92	10.83	-319.647	5182.91	0.600062	506.198
40.7881	14.9995	2719.3	1637.96	10.42	-341.831	5194.95	0.600013	512.558
41.2421	14.9988	2749.7	1650	10.03	-369.408	5206.99	0.599987	518.264
[step]
Temperature ramp - 5
Stress	Shear rate	Viscosity	Step time	Temperature	Normal stress	Time	Velocity	Torque
Pa	1/s	cP	s	Â°C	Pa	s	rad/s	uN.m
51.6901	15.0058	3444.68	12.08	10.31	-363.348	5289.24	0.600218	649.557
46.4321	14.9982	3095.85	24.14	10.75	-315.824	5301.3	0.599959	583.483
43.4151	15.0005	2894.24	36.18	11.17	-300.547	5313.34	0.600022	545.57
39.4766	14.9995	2631.87	48.224	11.57	-269.507	5325.39	0.599993	496.078
36.089	14.9998	2405.97	60.268	11.97	-326.253	5337.43	0.600011	453.508
33.0079	15.0017	2200.28	72.312	12.38	-327.57	5349.47	0.600052	414.789
31.7087	14.9993	2114.02	84.356	12.79	-342.021	5361.52	0.600001	398.463
29.4876	15.0013	1965.66	96.4	13.2	-302.799	5373.56	0.600035	370.552
26.3728	15	1758.19	108.44	13.57	-356.625	5385.6	0.600013	331.411
25.3787	15.0007	1691.83	120.484	14	-349.444	5397.65	0.600049	318.918
24.17	14.9982	1611.53	132.524	14.39	-256.235	5409.69	0.599895	303.729
23.2967	15.0004	1553.07	144.568	14.8	-330.183	5421.73	0.600041	292.755
22.3638	14.9998	1490.95	156.612	15.19	-354.583	5433.77	0.600003	281.032
22.9092	14.9983	1527.45	168.656	15.56	-305.813	5445.82	0.599966	287.885
22.5322	15.0023	1501.91	180.7	15.99	-302.009	5457.86	0.600132	283.148
21.8037	15.003	1453.29	192.744	16.4	-354.507	5469.91	0.600092	273.993
21.0946	15.0012	1406.19	204.784	16.77	-342.715	5481.95	0.600085	265.082
20.8366	14.9969	1389.39	216.828	17.19	-306.053	5493.99	0.599879	261.84
20.6605	14.9969	1377.64	228.868	17.59	-309.529	5506.03	0.599884	259.627
20.6917	14.9994	1379.49	240.912	18.02	-338.265	5518.07	0.60001	260.019
20.5672	15.0012	1371.03	252.956	18.4	-313.265	5530.12	0.600021	258.455
21.3445	14.9974	1423.22	265.004	18.81	-252.076	5542.17	0.599927	268.223
16.8253	15.0031	1121.45	277.048	19.21	-291.928	5554.21	0.600121	211.433
13.2527	15.0016	883.418	289.088	19.6	-259.335	5566.25	0.600108	166.538
18.035	15.004	1202.01	301.128	20.01	-259.029	5578.29	0.60019	226.635
12.6572	15.0043	843.57	313.172	20.42	-206.101	5590.33	0.600161	159.055
17.7322	14.9966	1182.42	325.216	20.81	-212.302	5602.38	0.59991	222.83
9.8092	14.9913	654.328	337.272	21.21	-208.121	5614.43	0.599662	123.266
8.51471	14.9993	567.674	349.316	21.62	-186.423	5626.48	0.599967	106.999
4.9991	15.0076	333.105	361.36	22.03	-140.503	5638.52	0.600329	62.8206
4.89184	15.0263	325.551	373.408	22.43	-133.282	5650.57	0.60105	61.4727
3.58188	14.9898	238.954	385.448	22.82	-176.519	5662.61	0.599622	45.0112
4.64609	14.999	309.761	397.488	23.22	-246.566	5674.65	0.599982	58.3845
5.29933	15.0112	353.025	409.532	23.63	-232.24	5686.69	0.600458	66.5934
4.33852	15.005	289.138	421.576	24.06	-220.699	5698.74	0.600248	54.5195
3.44265	15.0081	229.386	433.62	24.43	-130.568	5710.78	0.600327	43.2616
2.44862	14.9979	163.264	445.66	24.84	-104.526	5722.82	0.599924	30.7703
2.92259	14.997	194.878	457.704	25.25	-124.105	5734.87	0.599878	36.7263
3.34211	15.0009	222.795	469.752	25.61	-154.401	5746.91	0.600045	41.9982
3.85761	14.9995	257.182	481.792	26.04	-198.114	5758.95	0.599989	48.4761
3.80142	14.9991	253.444	493.832	26.42	-181.69	5770.99	0.59996	47.77
3.83379	15.003	255.534	505.876	26.85	-138.225	5783.04	0.600122	48.1768
3.53992	15.0059	235.901	517.92	27.23	-100.368	5795.08	0.600232	44.4839
3.41986	15.0029	227.947	529.964	27.64	-82.2654	5807.13	0.600132	42.9752
3.28947	15.0047	219.229	542.004	28.03	-95.4416	5819.17	0.600225	41.3367
2.74959	15.001	183.294	554.052	28.46	-84.4565	5831.21	0.60005	34.5524
1.72624	15.0023	115.065	566.092	28.83	-87.4477	5843.25	0.600122	21.6926
1.13084	15.0009	75.3853	578.14	29.25	-92.2184	5855.3	0.600044	14.2106
0.844556	14.9999	56.3043	590.176	29.66	-100.905	5867.34	0.599974	10.613
0.807282	15.0025	53.8097	602.22	30.07	-100.885	5879.38	0.600139	10.1446
0.522847	15.0022	34.8514	614.264	30.45	-98.9053	5891.43	0.600079	6.57029
0.476196	15.0014	31.7434	626.308	30.84	-98.4472	5903.47	0.600088	5.98406
0.603154	14.9974	40.2173	638.352	31.26	-94.4658	5915.51	0.599914	7.57946
0.339145	15.0037	22.6041	650.392	31.66	-92.0476	5927.55	0.600167	4.26182
0.214098	14.9993	14.2739	662.452	32.05	-91.6024	5939.61	0.600017	2.69043
0.183304	15.0016	12.2189	674.48	32.46	-92.1236	5951.64	0.600032	2.30346
0.163076	15.0007	10.8712	686.536	32.85	-91.245	5963.7	0.600061	2.04927
0.164315	15.0047	10.9509	698.58	33.27	-89.5961	5975.74	0.600185	2.06484
0.15729	14.9996	10.4863	710.624	33.67	-89.3214	5987.79	0.600001	1.97657
0.128025	14.9995	8.53531	722.668	34.06	-90.4505	5999.83	0.599999	1.60881
0.113988	15.0015	7.59847	734.712	34.46	-91.4624	6011.87	0.600034	1.43242
0.0909443	15.0021	6.0621	746.756	34.87	-91.1585	6023.92	0.600145	1.14284
0.0874883	14.9997	5.83266	758.8	35.28	-92.5398	6035.96	0.60002	1.09941
0.0838428	15	5.58952	770.844	35.67	-90.7691	6048.01	0.600014	1.0536
0.0540714	15.0021	3.60424	782.884	36.08	-88.5057	6060.05	0.600113	0.679481
0.0670338	15.0019	4.46835	794.924	36.47	-89.0852	6072.09	0.600086	0.842372
0.0679456	14.9982	4.53026	806.968	36.88	-89.0177	6084.13	0.599964	0.853829
0.0562347	15.0011	3.74871	819.012	37.28	-92.2464	6096.17	0.600037	0.706666
0.0540777	15.0007	3.60501	831.056	37.69	-91.7853	6108.22	0.600021	0.679561
0.0422553	15.0007	2.81689	843.1	38.08	-91.2343	6120.26	0.60004	0.530996
0.0328255	15.0026	2.18799	855.14	38.49	-90.7836	6132.3	0.600107	0.412497
0.0493859	14.9951	3.29347	867.188	38.9	-89.4815	6144.35	0.599827	0.620601
0.0401911	15.0022	2.67901	879.24	39.29	-88.5858	6156.4	0.600106	0.505056
0.0398627	15.0032	2.65695	891.272	39.67	-89.8703	6168.43	0.600122	0.50093
0.0363718	15.0025	2.42438	903.312	40.11	-91.0759	6180.47	0.60011	0.457061
0.032885	15.0034	2.19184	915.356	40.51	-91.4721	6192.52	0.600115	0.413245
0.0269774	14.9999	1.79851	927.4	40.91	-88.6423	6204.56	0.600006	0.339008
0.0391734	15.0036	2.61094	939.444	41.29	-89.0041	6216.61	0.600169	0.492268
0.0420956	15.0018	2.80603	951.488	41.69	-88.2384	6228.65	0.600124	0.528989
0.0215604	15.0005	1.43731	963.532	42.09	-87.8936	6240.69	0.600074	0.270936
0.0311447	15.0022	2.07602	975.576	42.51	-90.3815	6252.74	0.600048	0.391376
0.0216474	15.001	1.44306	987.616	42.9	-88.7279	6264.78	0.600092	0.272029
0.0311758	15.0005	2.07832	999.676	43.29	-89.0876	6276.84	0.600013	0.391767
0.0329123	15.0016	2.19391	1011.72	43.71	-89.1562	6288.88	0.600079	0.413588
0.0145994	15.0008	0.97324	1023.76	44.1	-88.3261	6300.92	0.600062	0.183461
0.0310891	15.0021	2.07232	1035.8	44.51	-88.963	6312.96	0.600083	0.390677
0.0376617	14.999	2.51094	1047.84	44.92	-89.0111	6325	0.599996	0.473271
0.0333901	14.9995	2.22607	1059.89	45.29	-88.4445	6337.05	0.599965	0.419592
0.0272966	14.9975	1.82007	1071.93	45.71	-89.0279	6349.09	0.59992	0.343019
0.0255105	15.0007	1.70062	1083.98	46.11	-89.377	6361.14	0.600063	0.320574
0.0185887	15.001	1.23916	1096.02	46.54	-88.7871	6373.18	0.60004	0.233592
0.0390815	14.9948	2.60634	1108.06	46.9	-88.8385	6385.22	0.599823	0.491113
0.0267513	15.0027	1.7831	1120.1	47.28	-88.522	6397.26	0.600124	0.336167
0.0294441	15.0011	1.96279	1132.15	47.74	-86.4149	6409.31	0.600067	0.370006
0.0237298	15.0036	1.58161	1144.19	48.13	-88.9097	6421.35	0.600167	0.298198
0.023575	15.0028	1.57137	1156.24	48.53	-89.1266	6433.4	0.600109	0.296252
0.0234139	14.9983	1.5611	1168.28	48.91	-88.0924	6445.44	0.599943	0.294228
0.036074	14.9963	2.40552	1180.32	49.28	-87.7732	6457.48	0.599854	0.453319
0.0335854	15.0027	2.23863	1192.36	49.75	-88.5466	6469.52	0.600113	0.422047
0.0144049	15.0008	0.960276	1204.4	50.12	-88.3448	6481.56	0.600072	0.181017
0.0257703	14.9994	1.71809	1216.45	50.52	-87.7739	6493.61	0.59999	0.323839
0.0170402	15.0009	1.13595	1228.49	50.95	-89.3146	6505.65	0.600058	0.214134
0.0262431	14.9988	1.74967	1240.54	51.33	-87.5604	6517.7	0.599996	0.32978
0.026881	15.0021	1.79181	1252.6	51.73	-87.7405	6529.76	0.600113	0.337796
0.0117808	14.9997	0.785404	1264.62	52.13	-86.4425	6541.78	0.600003	0.148042
0.0239679	15.0024	1.59761	1276.66	52.55	-85.7605	6553.82	0.600095	0.30119
0.026938	14.9965	1.79628	1288.71	52.92	-86.2005	6565.87	0.599905	0.338513
0.0299491	14.9991	1.99673	1300.75	53.31	-86.6382	6577.91	0.600022	0.376351
0.0252647	14.9969	1.68467	1312.79	53.76	-86.5397	6589.95	0.599878	0.317486
0.0204311	15.0009	1.362	1324.85	54.14	-87.0001	6602.01	0.600068	0.256745
0.0171637	14.9992	1.14431	1336.9	54.56	-86.4558	6614.06	0.599965	0.215685
0.0370015	14.9961	2.4674	1348.94	54.93	-85.2276	6626.1	0.599894	0.464974
0.0204247	15.0039	1.36129	1360.98	55.35	-84.1199	6638.14	0.60017	0.256664
0.0253001	15.0036	1.68627	1373.02	55.78	-85.0697	6650.18	0.600139	0.317931
0.0190472	15.0014	1.26969	1385.07	56.15	-85.1107	6662.23	0.600099	0.239354
0.0255368	15.0032	1.70209	1397.11	56.55	-85.2782	6674.27	0.600106	0.320905
0.0226466	14.9973	1.51005	1409.16	56.96	-84.9997	6686.32	0.599919	0.284585
0.0343188	14.9984	2.28817	1421.2	57.36	-86.0844	6698.36	0.59993	0.431263
0.0292863	15.0024	1.9521	1433.24	57.76	-84.2617	6710.4	0.60013	0.368023
0.0122362	14.9995	0.815778	1445.28	58.16	-82.9514	6722.44	0.600019	0.153765
0.0254076	14.9994	1.6939	1457.33	58.57	-84.1743	6734.49	0.599953	0.319281
0.0147601	15.0008	0.983958	1469.37	58.97	-82.8946	6746.53	0.600066	0.185481
0.0235234	15.0008	1.56814	1481.41	59.35	-84.5531	6758.57	0.600049	0.295604
0.0195282	15.0056	1.30139	1493.46	59.76	-82.9681	6770.62	0.600239	0.245398
0.0108737	15.0081	0.724524	1505.5	60.19	-82.5782	6782.66	0.600353	0.136643
0.0232677	15.0009	1.55108	1517.54	60.55	-81.4066	6794.7	0.600045	0.29239
0.0276088	14.9967	1.841	1529.58	60.98	-81.9234	6806.74	0.59989	0.346943
0.0270459	15.0012	1.80291	1541.63	61.37	-81.1714	6818.79	0.600062	0.339869
0.02725	14.9978	1.81693	1553.67	61.75	-82.4916	6830.83	0.599891	0.342433
0.0174212	15.0025	1.16122	1565.72	62.16	-81.7467	6842.88	0.600129	0.218921
0.0199397	14.9973	1.32955	1577.76	62.56	-79.9978	6854.92	0.599904	0.25057
0.0359736	14.998	2.39856	1589.8	62.99	-78.7707	6866.96	0.599962	0.452057
0.0160027	15.005	1.06649	1601.84	63.38	-79.3948	6879	0.600213	0.201096
0.0308354	15.0032	2.05526	1613.88	63.78	-79.4059	6891.04	0.600147	0.387489
0.0190806	15.0005	1.272	1625.93	64.18	-80.8025	6903.09	0.600052	0.239774
0.0237837	15.0037	1.58519	1637.97	64.61	-80.5548	6915.13	0.600125	0.298875
0.0263739	14.9966	1.75866	1650.04	65	-79.9185	6927.2	0.599872	0.331424

## Sheet: Dulang+1%Glycine
Filename	Dulang+1%Glycine
Instrument name	5332-0956
Operator	Hazri
rundate	2024-02-16
Sample name	Dulang+1%Glycine
Geometry name	40mm cross hatch parallel plate	Peltier plate Steel - 996317
Procedure name	Sample
	Flow sweep
	Sample
	Sample
	Flow sweep
	Sample
	Peak hold
	Temperature ramp
	Temperature ramp
	End of test
proceduresegments	Flow sweep#Flow sweep#Peak hold#Temperature ramp#Temperature ramp#End of test
[File Parameters]
Name	Dulang+1%Glycine
Instrument type	Discovery HR-1
Instrument serial number	5332-0956
Instrument name	5332-0956
Instrument location	NOT_SET
Company name	UTP
Trios version	5.1.1.46572
File name	C:\Users\UTP\Documents\TA\Results\Hazri\2024\Nazliah 16022024\Dulang+1%Glycine.tri
Instrument firmware version	9.5
Run date	2024-02-16 12:04:15
Time at start of test	272.673
[Geometry Parameters]
Geometry Type	Parallel plate
Name	40mm cross hatch parallel plate, Peltier plate Steel - 996317
Diameter	40.0 mm
Gap	800.0 um
Loading gap	50000.0 um
Trim gap offset	50.0 um
Material	Steel
Material	Stainless steel
Environmental System	Peltier plate
Serial number	996317
Notes
[Geometry Extended Parameters]
Expansion coefficient	0.237578 um/Â°C
Expansion coefficient enabled	yes
Compliance	1.03 mrad/N.m
Geometry Inertia	7.55965 uN.m.sÂ²
Friction	0.281164 uN.m/(rad/s)
Friction correction enabled	yes
Stress constant	79577.5 Pa/N.m
Strain constant	25.0 1/rad
Normal Stress Constant	1591.55 Pa/N
Fluid Density Constant	6.70206e-11
[Instrument Options]
ETC camera available	no
Friction	0.281164 uN.m/(rad/s)
Friction calibration date	2024-02-16 11:28:54
Friction correction enabled	yes
Rotational mapping date	2024-02-16 11:31:32
Rotational mapping geometry	40mm cross hatch parallel plate, Peltier plate Steel - 996317
Rotational mapping number of iterations	1
Rotational mapping type	standard
Smart swap enabled	yes
[Temperature Options]
Current temperature system compensation	0.237578 um/Â°C
Current temperature system offset	0.000 Â°C
Current temperature system span	1
Gap temperature compensation calibration date	2023-10-02 12:12:34
Gap temperature compensation enabled	yes
Purge gas only (no active cooling)	no
Temperature control enabled	yes
Temperature system control	Peltier plate
Upper temperature system fitted	no
Temperature wait duration	00:00:10 hh:mm:ss
Temperature wait tolerance	0.200000 Â°C
[Inertia Options]
Instrument inertia	21.3824 uN.m.sÂ²
Instrument inertia calibration date	2023-11-23 10:54:24
[Gap Options]
Axial force for sample compression	1.00000 N
Closure distance	1000.00 um
Closure profile	exponential
Closure velocity	100.000 um/s
Gap velocity (coarse)	6000.00 um/s
Gap velocity (fine)	1000.00 um/s
Gap velocity (other)	6000.00 um/s
Gap zero mode	standard (DHR) or deceleration (AR)
Gap handling at start of test	Flag mismatches between geometry and instrument gap
Gap tolerance	4.00000 um
Gap wait duration	00:00:02 hh:mm:ss
Override wait for gap	no
[Axial Force Control]
Axial force action outside range	Return to initial value
Control axial force active	no
Control axial force max gap change up	1000.00 um
Control axial force min gap change down	1000.00 um
Control axial force sensitivity	0.100000 N
Control axial force set initial value	no
Control axial force type	Compression
Controlled axial force	1.00000 N
[Flow Options]
Flow collect all points	no
Flow collect negative shear rate data	yes
Flow inertia correction	no
Flow non-steady state minimum velocity	1.00000e-4 rad/s
Flow torque limit	0.100000 uN.m
Flow velocity limit	1.00000e-4 rad/s
Flow velocity tolerance	0.05
Flow zero strain at start of step	yes
[Oscillation Options]
Oscillation displacement limit	1.00000e-5 rad
Oscillation displacement tolerance	0.05
Oscillation raw phase limit	170.000 Â°
Oscillation torque limit	0.100000 uN.m
Oscillation torque tolerance	0.01
Oscillation velocity tolerance	0.05
[Conditioning Options]
Zero axial force before run	no
Zero speed after preshear	Leave as is
Zero velocity threshold	0.100000 rad/s
[Experiment all steps options]
Maximum axial force limit	50.0000 N
Minimum axial force limit	0.100000 N
Temperature tolerance (results)	1.00000 Â°C
[step]
Flow sweep - 1
Stress	Shear rate	Viscosity	Step time	Temperature	Normal stress
Pa	1/s	cP	s	Â°C	Pa
36.0064	0.999829	36012.5	31.1065	19.99	2.73005
26.7409	1.16608	22932.3	62.2909	19.99	38.0357
15.0589	1.35968	11075.4	93.4442	19.99	-126.782
10.3437	1.5847	6527.24	124.582	20	-367.316
6.01959	1.84773	3257.82	155.688	19.98	-351.077
4.00205	2.1547	1857.35	186.842	20	-366.286
3.50084	2.51168	1393.82	217.979	20.01	-369.204
3.01092	2.92864	1028.1	249.101	20	-379.626
2.47867	3.41469	725.883	280.27	20	-297.924
2.22704	3.98088	559.435	311.455	20	-301.408
1.92159	4.64159	413.994	342.561	20	-311.082
1.68599	5.41168	311.546	373.699	20.02	-296.651
1.47913	6.30997	234.412	404.821	19.98	-291.543
1.36004	7.35609	184.887	435.958	20	-341.609
1.24931	8.57693	145.66	467.065	19.98	-303.673
1.15342	9.99902	115.353	498.218	19.99	-294.124
1.06334	11.6585	91.207	529.387	19.99	-311.012
0.995607	13.5926	73.2465	560.54	20	-307.999
0.936187	15.848	59.073	591.662	20	-314.845
0.899221	18.4777	48.6651	622.8	20.01	-303.244
0.884964	21.5442	41.0766	653.938	20.01	-303.085
0.896393	25.1179	35.6874	685.044	19.99	-285.346
0.937788	29.286	32.0217	716.119	19.99	-327.886
0.986808	34.1452	28.9003	747.273	20.01	-359.026
1.04779	39.8115	26.3188	778.395	20.01	-366.78
1.11943	46.4156	24.1176	809.517	20	-368.697
1.19189	54.1164	22.0246	840.67	20.01	-373.857
1.26459	63.093	20.0433	871.776	19.99	-364.312
1.36653	73.5608	18.5768	902.898	19.99	-340.863
1.49834	85.7669	17.47	934.052	20	-338.592
1.65727	99.9969	16.5732	965.174	20	-322.541
1.84821	116.59	15.8522	996.311	19.99	-312.922
2.07033	135.929	15.2309	1027.46	20.01	-299.208
2.32261	158.492	14.6544	1058.6	20.01	-300.254
2.61033	184.79	14.1259	1089.74	19.99	-282.851
2.80116	199.997	14.006	1120.89	20	-230.856
[step]
Flow sweep - 2
Stress	Shear rate	Viscosity	Step time	Temperature	Normal stress
Pa	1/s	cP	s	Â°C	Pa
2.5455	1.00001	2545.47	31.1221	29.98	-57.222
2.43785	1.16587	2091.02	62.2285	29.99	-51.9256
2.20681	1.35927	1623.52	93.3662	29.98	-54.8501
2.06473	1.58494	1302.72	124.519	29.99	-62.2625
1.79465	1.84766	971.309	155.61	30	-60.1807
1.63235	2.15448	757.655	186.81	29.98	-57.377
1.48428	2.51195	590.89	217.948	30.01	-64.711
1.37851	2.92842	470.734	249.07	30	-63.236
1.29441	3.41455	379.087	280.176	29.99	-61.8138
1.27548	3.98081	320.408	311.33	29.98	-72.2511
1.24391	4.64141	268.003	342.561	30.01	-75.5289
1.25303	5.41149	231.55	373.667	30	-73.1773
1.29619	6.30962	205.43	404.774	29.99	-70.5064
1.34212	7.35621	182.447	435.912	29.99	-70.275
1.42377	8.57683	166.002	467.002	30	-68.8788
1.48787	9.9993	148.797	498.124	29.99	-72.5324
1.5541	11.6586	133.3	529.262	30.01	-71.3978
1.61957	13.5928	119.149	560.353	30.01	-71.8069
1.68322	15.8486	106.206	591.475	30	-70.2231
1.75982	18.4775	95.2416	622.597	30	-69.6769
1.85084	21.5435	85.9117	653.704	30.01	-67.8913
1.89262	25.1178	75.3498	684.841	30	-68.4986
1.87951	29.2864	64.1768	715.994	30.01	-66.3418
1.79024	34.1438	52.4324	747.163	30.01	-65.4217
1.66542	39.8105	41.8338	778.285	30	-62.3175
1.54005	46.416	33.1794	809.392	30.01	-62.3961
1.47156	54.1158	27.1928	840.576	30	-61.2213
1.44091	63.0938	22.8375	871.698	30.02	-59.1537
1.45589	73.5639	19.7909	902.867	30	-57.2186
1.50514	85.7668	17.5492	934.02	30	-57.1803
1.56731	99.9945	15.674	965.127	29.99	-54.8331
1.63982	116.597	14.064	996.249	30	-53.21
1.71724	135.931	12.6332	1027.39	30	-53.4012
1.80207	158.49	11.3702	1058.51	29.99	-53.1167
1.89059	184.781	10.2315	1089.62	30	-53.2785
1.9318	199.994	9.65932	1120.8	30.01	-52.2112
[step]
Peak hold - 3
Stress	Shear rate	Viscosity	Step time	Temperature	Normal stress	Time	Velocity	Torque
Pa	1/s	cP	s	Â°C	Pa	s	rad/s	uN.m
0.0274011	15.0013	1.82659	9.996	65	-7.66861	3372.49	0.600043	0.344333
0.0272017	15.0014	1.81328	19.996	64.99	-5.79641	3382.49	0.600024	0.341827
0.0279481	15.0015	1.86303	30.008	65.02	-6.99621	3392.5	0.600049	0.351206
0.0270744	15.0005	1.8049	40.008	65.01	-7.42299	3402.5	0.600028	0.340227
0.0277612	14.9997	1.85079	50.008	65	-6.98004	3412.5	0.600038	0.348858
0.0299891	14.9999	1.99929	60.008	65	-8.39714	3422.5	0.599993	0.376854
0.0286404	15.0004	1.9093	70.008	65	-7.43516	3432.5	0.600004	0.359906
0.0308396	14.9999	2.05598	80.008	64.98	-6.23991	3442.5	0.600002	0.387542
0.029101	14.9985	1.94027	90.008	65	-7.13778	3452.5	0.600014	0.365694
0.0304222	15.0002	2.02812	100.004	64.98	-7.46198	3462.5	0.600042	0.382297
0.0304658	14.9992	2.03116	110.004	65	-6.45491	3472.5	0.600028	0.382844
0.0323092	14.9995	2.15402	120.008	65.02	-6.95911	3482.5	0.599975	0.406009
[step]
Temperature ramp - 4
Stress	Shear rate	Viscosity	Step time	Temperature	Normal stress	Time	Velocity	Torque
Pa	1/s	cP	s	Â°C	Pa	s	rad/s	uN.m
0.0347753	15	2.31834	12.064	64.66	-6.43817	3564.8	0.600004	0.436999
0.0362584	14.9984	2.41749	24.124	64.24	-5.74637	3576.86	0.599988	0.455637
0.033519	15.0001	2.23458	36.168	63.83	-6.05403	3588.9	0.600009	0.421212
0.0319427	14.9998	2.12954	48.212	63.41	-7.1214	3600.95	0.600019	0.401404
0.0313731	15.0002	2.09151	60.256	63.01	-6.49335	3612.99	0.600011	0.394246
0.03193	15.0004	2.1286	72.296	62.59	-7.50271	3625.03	0.600015	0.401244
0.0343264	14.9979	2.28874	84.34	62.21	-7.48501	3637.07	0.599947	0.431358
0.0382429	15.0007	2.5494	96.388	61.84	-7.44904	3649.12	0.600016	0.480574
0.0350519	14.9987	2.337	108.428	61.4	-6.10197	3661.16	0.600011	0.440475
0.0364645	14.9996	2.43103	120.472	61	-6.79073	3673.21	0.599984	0.458227
0.0347495	14.9983	2.31689	132.512	60.62	-7.06433	3685.25	0.599952	0.436675
0.0371219	14.9973	2.47524	144.556	60.2	-5.86833	3697.29	0.599936	0.466487
0.0356533	14.9987	2.37709	156.6	59.79	-6.07439	3709.33	0.599973	0.448033
0.0379458	14.9971	2.53022	168.64	59.4	-7.38778	3721.37	0.599946	0.476841
0.0365711	15.0003	2.43803	180.688	59.01	-8.0891	3733.42	0.600052	0.459566
0.038081	15.0002	2.5387	192.728	58.59	-7.28847	3745.46	0.600022	0.47854
0.0382791	14.9993	2.55207	204.768	58.18	-8.25767	3757.5	0.599998	0.48103
0.0359183	14.9995	2.39463	216.812	57.79	-7.43382	3769.55	0.599997	0.451363
0.0396233	14.9982	2.64187	228.856	57.41	-8.26318	3781.59	0.599966	0.497921
0.0333329	14.9998	2.22222	240.9	57.02	-9.76342	3793.63	0.600013	0.418874
0.0453972	14.9994	3.02659	252.944	56.57	-10.3112	3805.68	0.599996	0.570478
0.046674	14.9979	3.11203	264.988	56.19	-9.11406	3817.72	0.599956	0.586523
0.0393397	15.0003	2.62259	277.072	55.78	-9.04137	3829.81	0.600023	0.494357
0.0370823	14.9995	2.47223	289.072	55.39	-9.69036	3841.81	0.600028	0.46599
0.0381927	14.9995	2.54627	301.116	54.97	-8.92493	3853.85	0.59998	0.479944
0.0431434	14.9987	2.87647	313.16	54.59	-10.675	3865.89	0.599958	0.542156
0.0408397	14.9995	2.72274	325.2	54.17	-11.2637	3877.93	0.600017	0.513207
0.04504	14.9993	3.0028	337.26	53.78	-11.3129	3889.99	0.599994	0.565989
0.0431387	14.9976	2.87637	349.304	53.39	-10.9954	3902.04	0.599937	0.542097
0.0391769	14.9991	2.61196	361.348	52.99	-12.371	3914.08	0.599963	0.492311
0.0406469	14.9989	2.70999	373.392	52.57	-11.2745	3926.13	0.599993	0.510784
0.0411792	14.9996	2.74535	385.436	52.19	-11.9423	3938.17	0.600021	0.517473
0.0409645	14.9996	2.73103	397.476	51.79	-11.159	3950.21	0.599967	0.514775
0.0454724	14.9982	3.03186	409.52	51.37	-11.4752	3962.25	0.59995	0.571423
0.0455101	15.0002	3.03397	421.56	50.97	-11.2895	3974.29	0.600024	0.571897
0.0450875	14.998	3.00623	433.604	50.57	-12.2762	3986.34	0.599948	0.566586
0.0433348	14.9992	2.88914	445.648	50.2	-11.6744	3998.38	0.59999	0.544561
0.0411065	15.0008	2.74029	457.692	49.74	-10.0469	4010.43	0.600045	0.51656
0.0419185	14.9999	2.79459	469.736	49.35	-13.095	4022.47	0.600016	0.526764
0.0431918	14.9984	2.87976	481.776	48.96	-12.7378	4034.51	0.599968	0.542764
0.0491175	14.9998	3.27455	493.82	48.58	-13.2955	4046.55	0.599991	0.617229
0.0486431	14.9996	3.24296	505.864	48.15	-13.9135	4058.6	0.60003	0.611267
0.04692	15	3.12801	517.904	47.74	-15.229	4070.64	0.600012	0.589614
0.0443576	14.9996	2.95725	529.948	47.37	-15.3112	4082.68	0.600014	0.557414
0.0470938	14.9991	3.13977	541.992	46.95	-15.1801	4094.73	0.599982	0.591798
0.0480205	14.998	3.2018	554.036	46.56	-16.3745	4106.77	0.599943	0.603443
0.048774	14.9986	3.25189	566.08	46.15	-16.2817	4118.81	0.59999	0.612912
0.0543923	15.001	3.6259	578.124	45.76	-15.6869	4130.86	0.600026	0.683514
0.0532274	14.9986	3.54882	590.164	45.36	-14.8037	4142.9	0.600016	0.668875
0.0498541	15.0001	3.32359	602.208	44.94	-15.018	4154.94	0.600006	0.626485
0.0504455	14.999	3.36326	614.252	44.53	-16.636	4166.99	0.599997	0.633917
0.0508698	15.0001	3.39129	626.296	44.15	-16.8524	4179.03	0.600024	0.639249
0.0507957	15.0003	3.3863	638.336	43.75	-16.939	4191.07	0.60002	0.638317
0.0599269	14.9982	3.99561	650.38	43.34	-17.2815	4203.11	0.599998	0.753064
0.0583762	15.0007	3.89156	662.44	42.93	-17.4856	4215.17	0.600019	0.733577
0.0578475	14.9996	3.8566	674.468	42.55	-18.2829	4227.2	0.600012	0.726933
0.0544425	15.0003	3.62943	686.524	42.13	-18.0243	4239.26	0.600038	0.684144
0.05459	14.9996	3.63943	698.568	41.74	-18.1284	4251.3	0.600002	0.685998
0.0543789	14.999	3.6255	710.612	41.32	-18.6896	4263.35	0.600008	0.683346
0.06312	14.9994	4.20816	722.656	40.94	-19.931	4275.39	0.599979	0.793189
0.0704288	14.998	4.6959	734.696	40.54	-20.1481	4287.43	0.599952	0.885035
0.0728176	14.9976	4.85529	746.74	40.12	-21.5098	4299.47	0.599961	0.915053
0.0837107	15	5.58073	758.784	39.74	-21.3844	4311.52	0.599993	1.05194
0.0986625	14.998	6.57838	770.824	39.33	-20.7301	4323.56	0.59994	1.23983
0.11771	14.9999	7.84739	782.868	38.92	-21.6134	4335.6	0.600014	1.47919
0.134134	15.0003	8.94212	794.912	38.52	-23.3514	4347.65	0.600048	1.68558
0.13959	14.9981	9.30718	806.956	38.15	-22.65	4359.69	0.599964	1.75414
0.144221	15.0003	9.61452	819	37.72	-20.2437	4371.73	0.600006	1.81233
0.144112	14.9983	9.60856	831.04	37.32	-23.1586	4383.77	0.59998	1.81097
0.146201	14.9984	9.74778	843.084	36.91	-23.8245	4395.82	0.599955	1.83722
0.143255	14.9997	9.55054	855.136	36.53	-23.7346	4407.87	0.600005	1.8002
0.145075	14.9989	9.67242	867.176	36.1	-24.0458	4419.91	0.599994	1.82307
0.146577	15.0003	9.77158	879.216	35.7	-23.2336	4431.95	0.600006	1.84194
0.150132	14.9987	10.0097	891.256	35.27	-24.7042	4443.99	0.60002	1.88662
0.154125	15.0001	10.2749	903.3	34.95	-24.5947	4456.03	0.599999	1.93679
0.155327	14.9994	10.3556	915.344	34.53	-24.686	4468.08	0.599999	1.9519
0.154646	14.9997	10.3099	927.388	34.11	-24.8633	4480.12	0.600001	1.94334
0.154399	15.0003	10.293	939.428	33.71	-26.3752	4492.16	0.600004	1.94023
0.157834	14.9986	10.5232	951.472	33.31	-25.122	4504.21	0.599984	1.9834
0.156433	15.0016	10.4278	963.516	32.9	-25.0034	4516.25	0.600071	1.9658
0.165095	14.9985	11.0074	975.564	32.48	-25.5374	4528.3	0.599977	2.07465
0.171073	14.9997	11.4051	987.6	32.1	-25.2144	4540.33	0.600031	2.14977
0.184257	15.0011	12.2829	999.66	31.69	-25.2834	4552.39	0.600039	2.31544
0.225543	14.9979	15.0384	1011.7	31.29	-25.0082	4564.43	0.599975	2.83426
0.330687	14.9992	22.047	1023.75	30.89	-26.3417	4576.48	0.599993	4.15554
0.647258	14.9971	43.1589	1035.79	30.51	-26.9639	4588.52	0.599911	8.13368
1.09422	14.9988	72.9541	1047.84	30.08	-33.6089	4600.57	0.600002	13.7504
2.33149	15.0019	155.413	1059.88	29.68	-36.4094	4612.61	0.600079	29.2984
4.75483	14.9979	317.033	1071.92	29.28	-36.2437	4624.65	0.599968	59.751
8.26547	15	551.03	1083.96	28.88	-50.0076	4636.69	0.600003	103.867
11.896	14.9976	793.19	1096	28.5	-64.2079	4648.73	0.599939	149.489
14.7612	14.9997	984.103	1108.05	28.08	-97.8192	4660.78	0.600023	185.495
15.7391	15.0018	1049.15	1120.09	27.67	-112.175	4672.82	0.60005	197.783
16.5582	14.9971	1104.09	1132.13	27.28	-149.907	4684.86	0.599928	208.076
16.8639	14.9994	1124.3	1144.18	26.88	-208.332	4696.91	0.599972	211.918
17.9434	14.9978	1196.4	1156.22	26.47	-273.524	4708.95	0.599938	225.484
19.4701	15.001	1297.92	1168.27	26.08	-207.646	4721	0.600056	244.669
19.8866	14.9987	1325.89	1180.31	25.68	-227.152	4733.04	0.599964	249.902
21.8325	14.9969	1455.8	1192.35	25.28	-212.959	4745.08	0.599921	274.355
23.2946	14.9975	1553.23	1204.39	24.88	-215.454	4757.12	0.599917	292.728
24.0341	14.9991	1602.37	1216.44	24.49	-195.679	4769.17	0.599946	302.022
25.4182	15.0011	1694.42	1228.48	24.07	-252.795	4781.21	0.600062	319.414
25.8801	15.0009	1725.23	1240.52	23.66	-208.434	4793.25	0.600037	325.219
26.819	15.0001	1787.92	1252.57	23.27	-180.512	4805.3	0.60004	337.017
27.6438	14.9968	1843.31	1264.61	22.87	-252.754	4817.34	0.5999	347.382
28.0779	15.0008	1871.76	1276.65	22.46	-226.45	4829.38	0.600029	352.837
28.8873	14.9981	1926.07	1288.69	22.06	-211.17	4841.42	0.599967	363.008
29.4529	14.9998	1963.56	1300.74	21.65	-297.104	4853.47	0.599992	370.116
29.7649	14.9963	1984.82	1312.78	21.25	-218.715	4865.51	0.599897	374.037
30.6864	14.9985	2045.96	1324.84	20.86	-236.312	4877.57	0.599955	385.617
31.0981	15.0017	2072.97	1336.88	20.48	-217.651	4889.61	0.600099	390.79
32.9985	14.9988	2200.08	1348.94	20.06	-164.581	4901.67	0.599979	414.672
33.5921	15.0015	2239.25	1360.99	19.67	-255.468	4913.72	0.600049	422.131
32.5069	14.9996	2167.19	1373.01	19.26	-226.146	4925.74	0.600031	408.494
33.5285	14.9986	2235.44	1385.06	18.86	-249.673	4937.79	0.599993	421.331
33.5224	14.9996	2234.88	1397.1	18.47	-263.378	4949.83	0.599996	421.255
36.0147	15.0019	2400.67	1409.14	18.08	-144.435	4961.87	0.600126	452.574
36.2816	15.0006	2418.67	1421.18	17.63	-196.555	4973.91	0.600037	455.928
34.9468	14.9985	2330.02	1433.23	17.24	-257.069	4985.96	0.599991	439.154
37.7068	14.9991	2513.94	1445.27	16.87	-248.454	4998	0.599972	473.838
37.7669	15.0009	2517.64	1457.32	16.45	-301.502	5010.05	0.600071	474.593
36.2494	15.0001	2416.62	1469.36	16.03	-260.736	5022.09	0.600027	455.524
40.1011	15.0007	2673.27	1481.4	15.63	-195.528	5034.13	0.600052	503.925
38.5765	14.9986	2572	1493.44	15.26	-240.582	5046.17	0.59999	484.766
41.5846	14.9994	2772.42	1505.48	14.83	-161.241	5058.21	0.599999	522.568
43.2676	15.0009	2884.34	1517.53	14.44	-187.793	5070.26	0.600039	543.717
40.9839	14.9989	2732.47	1529.57	14.02	-261.584	5082.3	0.600007	515.019
42.9254	15.0008	2861.53	1541.62	13.64	-180.342	5094.35	0.600021	539.416
44.9715	14.9979	2998.52	1553.66	13.22	-196.451	5106.39	0.599975	565.129
43.0938	14.9979	2873.33	1565.7	12.81	-256.43	5118.43	0.59992	541.533
45.7806	14.9985	3052.34	1577.74	12.44	-191.056	5130.47	0.599977	575.296
51.0213	14.9962	3402.29	1589.79	12.05	-142.32	5142.52	0.599881	641.153
44.7701	15.0009	2984.5	1601.83	11.6	-233.445	5154.56	0.600022	562.598
44.819	14.9971	2988.51	1613.87	11.21	-236.644	5166.6	0.599929	563.212
46.5493	14.9968	3103.94	1625.92	10.83	-110.001	5178.65	0.599872	584.956
44.3798	14.997	2959.25	1637.96	10.43	-134.073	5190.69	0.599891	557.693
45.6721	14.9975	3045.32	1650.02	10.02	-182.146	5202.75	0.599935	573.932
[step]
Temperature ramp - 5
Stress	Shear rate	Viscosity	Step time	Temperature	Normal stress	Time	Velocity	Torque
Pa	1/s	cP	s	Â°C	Pa	s	rad/s	uN.m
48.9133	14.9988	3261.16	12.08	10.31	-149.775	5285.12	0.599941	614.663
48.0032	14.9974	3200.77	24.14	10.76	-63.1732	5297.18	0.599927	603.226
42.9442	14.9998	2862.99	36.184	11.16	-168.945	5309.23	0.59998	539.653
34.6851	15.0002	2312.31	48.224	11.57	-221.572	5321.27	0.600017	435.866
34.7121	14.9974	2314.54	60.268	11.97	-188.19	5333.31	0.599907	436.205
32.2115	15.0004	2147.38	72.312	12.35	-163.373	5345.36	0.600019	404.782
28.9143	14.997	1928.01	84.372	12.79	-234.459	5357.42	0.599931	363.348
29.0513	15.001	1936.63	96.4	13.21	-226.562	5369.44	0.600039	365.069
28.3303	15.003	1888.31	108.44	13.6	-230.732	5381.48	0.600139	356.009
24.5729	15.0027	1637.9	120.484	13.99	-227.366	5393.53	0.600117	308.792
25.4155	14.999	1694.48	132.528	14.39	-223.444	5405.57	0.599951	319.381
24.1341	15.0008	1608.86	144.572	14.79	-208.503	5417.62	0.600062	303.278
22.1205	14.9971	1474.99	156.612	15.22	-210.497	5429.66	0.599892	277.975
22.2831	14.9993	1485.61	168.656	15.58	-206.098	5441.7	0.599998	280.018
23.4139	15.0019	1560.73	180.7	15.99	-209.179	5453.74	0.600075	294.228
21.4871	15.0047	1432.02	192.748	16.41	-220.391	5465.79	0.600192	270.015
20.9335	15.002	1395.38	204.784	16.81	-228.319	5477.83	0.600122	263.058
20.2116	15.0036	1347.11	216.828	17.19	-252.967	5489.87	0.60014	253.986
19.61	15.003	1307.07	228.872	17.61	-222.928	5501.92	0.600123	246.426
19.7049	15.0001	1313.65	240.916	18.02	-222.172	5513.96	0.600006	247.619
18.6842	15.0022	1245.43	252.96	18.4	-224.627	5526	0.600105	234.793
18.8233	14.9983	1255.03	265	18.8	-174.502	5538.04	0.599958	236.54
16.8136	14.9983	1121.03	277.052	19.19	-231.298	5550.1	0.599918	211.286
16.4933	15.004	1099.26	289.092	19.61	-221.466	5562.14	0.600131	207.261
15.4128	14.9961	1027.79	301.132	19.99	-248.648	5574.18	0.599878	193.683
15.5498	14.998	1036.79	313.172	20.41	-200.986	5586.22	0.599948	195.405
15.8506	15.0031	1056.49	325.216	20.82	-245.45	5598.26	0.600145	199.185
15.3046	14.9989	1020.38	337.276	21.21	-181.887	5610.32	0.599969	192.323
14.0573	15.0023	937.005	349.32	21.63	-218.757	5622.36	0.600124	176.649
13.1517	15.0018	876.675	361.36	22.01	-204.894	5634.4	0.600102	165.269
12.3733	15.0018	824.785	373.408	22.43	-193.127	5646.45	0.600065	155.487
11.2438	15	749.588	385.452	22.83	-198.011	5658.5	0.600023	141.294
10.8053	14.9987	720.418	397.492	23.21	-216.729	5670.54	0.599968	135.784
10.487	15.0016	699.062	409.532	23.64	-160.839	5682.58	0.600072	131.784
9.21292	14.9996	614.21	421.576	24.03	-226.193	5694.62	0.600014	115.773
9.70209	14.9995	646.827	433.62	24.42	-157.454	5706.66	0.599975	121.92
8.34704	14.9974	556.566	445.664	24.84	-190.091	5718.71	0.599903	104.892
7.95764	15.0021	530.436	457.704	25.23	-205.062	5730.75	0.600096	99.9987
8.05069	15.0004	536.7	469.76	25.63	-159.301	5742.8	0.60002	101.168
7.29708	14.9966	486.581	481.796	26.04	-178.043	5754.84	0.599892	91.6978
6.53649	15.0004	435.755	493.832	26.43	-175.441	5766.88	0.600022	82.1399
5.92976	14.9983	395.363	505.876	26.82	-160.726	5778.92	0.599956	74.5156
6.29927	14.9979	420.009	517.92	27.24	-168.456	5790.96	0.599964	79.159
7.16665	15.0019	477.717	529.964	27.64	-155.203	5803.01	0.60006	90.0588
6.30705	14.9957	420.591	542.008	28.05	-133.94	5815.05	0.599861	79.2567
3.70817	15.0007	247.2	554.056	28.44	-79.991	5827.1	0.600023	46.5982
1.6815	15.0096	112.028	566.096	28.86	-62.2114	5839.14	0.600391	21.1303
1.06401	14.9949	70.9584	578.14	29.24	-59.6242	5851.18	0.599824	13.3708
1.11529	14.9953	74.3757	590.18	29.65	-64.2502	5863.22	0.599805	14.0151
1.03897	15.0063	69.2358	602.224	30.05	-64.1444	5875.27	0.600288	13.0561
0.876816	15.0071	58.4269	614.264	30.47	-61.5931	5887.31	0.600282	11.0184
0.791217	14.9985	52.7531	626.312	30.87	-59.6809	5899.36	0.599969	9.94273
0.805849	15.0024	53.7146	638.352	31.25	-57.6564	5911.4	0.60013	10.1266
0.821303	14.9992	54.7564	650.396	31.65	-56.3407	5923.44	0.599994	10.3208
0.818287	15.0034	54.5401	662.452	32.08	-54.4948	5935.5	0.600197	10.2829
0.737249	15.0002	49.1493	674.484	32.46	-56.1172	5947.53	0.599988	9.26455
0.730422	15.0005	48.6933	686.544	32.86	-53.6168	5959.59	0.600032	9.17875
0.683987	14.9998	45.5996	698.584	33.25	-52.488	5971.63	0.599993	8.59524
0.710441	14.9991	47.3656	710.628	33.66	-53.4458	5983.67	0.599977	8.92767
0.785134	15.0002	52.3414	722.668	34.08	-51.2207	5995.71	0.600037	9.86628
0.653875	15.0008	43.5892	734.712	34.47	-48.9137	6007.76	0.600024	8.21683
0.569137	14.9987	37.9459	746.756	34.86	-48.6444	6019.8	0.599983	7.15199
0.504985	15.0003	33.6651	758.8	35.28	-47.7291	6031.84	0.600023	6.34583
0.441341	15.001	29.4209	770.844	35.67	-45.9055	6043.89	0.600034	5.54606
0.38709	15.0003	25.8056	782.884	36.08	-44.1867	6055.93	0.60005	4.86432
0.347653	15.0011	23.1752	794.928	36.46	-43.5551	6067.97	0.600033	4.36874
0.307351	15.0001	20.49	806.972	36.87	-43.4409	6080.02	0.600034	3.86229
0.277892	15.001	18.525	819.012	37.29	-42.3532	6092.06	0.600044	3.4921
0.255211	15.0016	17.0122	831.056	37.68	-42.6282	6104.1	0.600064	3.20707
0.237509	14.9998	15.8341	843.1	38.07	-39.8855	6116.14	0.600034	2.98462
0.223298	15.0013	14.8853	855.144	38.48	-41.0336	6128.19	0.600031	2.80605
0.209282	15.0016	13.9506	867.188	38.88	-39.4572	6140.23	0.600093	2.62991
0.194397	15.0006	12.9594	879.232	39.31	-38.6285	6152.28	0.600022	2.44287
0.185237	15.0013	12.3481	891.272	39.66	-40.0684	6164.32	0.600059	2.32776
0.174785	15.001	11.6516	903.316	40.08	-39.1824	6176.36	0.60007	2.19641
0.178182	15.0008	11.8782	915.36	40.5	-39.2212	6188.4	0.600007	2.2391
0.172398	14.9992	11.4938	927.4	40.89	-37.7177	6200.44	0.60002	2.16642
0.163642	14.9997	10.9097	939.444	41.29	-36.1735	6212.49	0.600014	2.05639
0.162028	15.0006	10.8015	951.488	41.68	-36.2633	6224.53	0.600036	2.03611
0.161442	15	10.7628	963.532	42.1	-36.4267	6236.58	0.600023	2.02874
0.159247	15.0003	10.6163	975.576	42.5	-35.0539	6248.62	0.600034	2.00116
0.159635	14.9982	10.6436	987.616	42.9	-36.4665	6260.66	0.599975	2.00603
0.156038	15	10.4025	999.676	43.3	-34.0628	6272.72	0.599996	1.96083
0.165169	14.9996	11.0116	1011.72	43.71	-34.5494	6284.76	0.599977	2.07558
0.157563	15.0003	10.504	1023.76	44.15	-33.3948	6296.8	0.60005	1.97999
0.154576	14.9996	10.3054	1035.8	44.51	-32.3514	6308.84	0.599994	1.94246
0.155611	14.9997	10.3742	1047.85	44.91	-32.6377	6320.89	0.600006	1.95546
0.152332	15.0002	10.1553	1059.92	45.3	-33.2944	6332.96	0.600033	1.91426
0.155546	15.0024	10.3681	1071.94	45.68	-33.7307	6344.98	0.600083	1.95465
0.153635	14.9989	10.2431	1083.98	46.11	-32.8653	6357.02	0.599998	1.93063
0.125467	15.0007	8.36411	1096.02	46.5	-31.2849	6369.06	0.599993	1.57667
0.0751709	15.0006	5.01121	1108.06	46.92	-30.7406	6381.1	0.600035	0.944625
0.0501431	14.999	3.34309	1120.11	47.28	-29.708	6393.15	0.599961	0.630117
0.0434857	15.0014	2.89878	1132.15	47.73	-29.538	6405.19	0.600067	0.546457
0.0380496	15.0013	2.53643	1144.19	48.12	-28.7423	6417.23	0.600084	0.478145
0.0401203	15.0005	2.6746	1156.24	48.54	-28.9963	6429.28	0.599996	0.504166
0.0414037	14.9994	2.76035	1168.28	48.89	-30.1349	6441.32	0.600023	0.520294
0.0408876	15.0006	2.72573	1180.32	49.33	-28.0442	6453.36	0.600011	0.513809
0.0400484	15.0003	2.66983	1192.36	49.75	-28.2683	6465.4	0.600029	0.503263
0.0378699	14.9992	2.5248	1204.41	50.12	-27.6352	6477.45	0.600014	0.475887
0.0348031	15.0015	2.31997	1216.45	50.53	-26.2518	6489.49	0.600095	0.437349
0.0314972	15.001	2.09967	1228.49	50.91	-26.2652	6501.53	0.600073	0.395806
0.0388451	14.9994	2.58977	1240.54	51.34	-25.9394	6513.58	0.6	0.488142
0.0394302	15.0017	2.62837	1252.58	51.74	-25.9182	6525.62	0.600057	0.495494
0.0382827	15.0004	2.55211	1264.63	52.14	-25.2601	6537.67	0.600047	0.481075
0.0352656	15.0019	2.35075	1276.67	52.54	-25.5173	6549.71	0.600079	0.443161
0.0379694	14.9999	2.53131	1288.71	52.93	-25.0185	6561.75	0.600028	0.477138
0.03505	14.9985	2.33689	1300.75	53.33	-23.2455	6573.79	0.599966	0.440451
0.0342124	15.0027	2.28042	1312.8	53.74	-23.4146	6585.84	0.600117	0.429926
0.0348382	14.9992	2.32267	1324.86	54.16	-22.5241	6597.9	0.599999	0.43779
0.0361019	15.0015	2.40655	1336.9	54.54	-22.1063	6609.94	0.600047	0.45367
0.0381517	15.0011	2.54326	1348.94	54.91	-22.4461	6621.98	0.600065	0.479429
0.0347821	14.9996	2.31887	1360.99	55.33	-20.7567	6634.03	0.599988	0.437085
0.0356632	14.9995	2.37763	1373.03	55.76	-19.3403	6646.07	0.600012	0.448157
0.0301867	15.0017	2.01221	1385.07	56.17	-19.2509	6658.11	0.600094	0.379337
0.0329845	15.0026	2.19859	1397.11	56.55	-19.31	6670.15	0.600083	0.414496
0.0380404	14.9998	2.53606	1409.16	56.95	-19.1525	6682.2	0.600006	0.47803
0.0367681	15.0009	2.45105	1421.2	57.37	-18.7125	6694.24	0.600041	0.462041
0.0376222	15.0006	2.50805	1433.24	57.76	-13.7093	6706.28	0.600043	0.472774
0.0325453	14.9995	2.16975	1445.29	58.17	-18.6674	6718.33	0.60001	0.408976
0.0301082	15.0027	2.00685	1457.33	58.56	-18.86	6730.37	0.60008	0.378351
0.0282624	14.9999	1.88417	1469.37	58.95	-18.8839	6742.41	0.600028	0.355156
0.034125	15.0007	2.27489	1481.42	59.35	-17.8795	6754.46	0.600064	0.428828
0.0390051	15.0005	2.60026	1493.46	59.78	-17.7252	6766.5	0.600031	0.490152
0.0410355	14.9986	2.73595	1505.5	60.18	-17.664	6778.54	0.599983	0.515667
0.0337632	15.0026	2.25049	1517.54	60.58	-17.0262	6790.58	0.600105	0.424281
0.0402526	14.9996	2.68357	1529.59	60.96	-16.2804	6802.63	0.599996	0.505829
0.0382816	14.998	2.55245	1541.63	61.37	-15.3717	6814.67	0.599937	0.481061
0.0476147	15	3.17432	1553.68	61.8	-15.8102	6826.72	0.599986	0.598344
0.0423826	14.9993	2.82564	1565.72	62.15	-15.1784	6838.76	0.600018	0.532596
0.0436245	15.0009	2.90812	1577.76	62.57	-14.5343	6850.8	0.600031	0.548202
0.0478292	15	3.18861	1589.8	62.95	-16.0218	6862.84	0.600018	0.601039
0.041826	14.9986	2.78866	1601.84	63.37	-14.0632	6874.88	0.599957	0.525601
0.0460389	15	3.06926	1613.89	63.79	-13.1414	6886.93	0.600006	0.578542
0.0346427	15.0022	2.30918	1625.93	64.19	-12.8665	6898.97	0.600123	0.435333
0.0381711	15.002	2.5444	1637.98	64.57	-12.8267	6911.02	0.60006	0.479672
0.05577	15.0017	3.71758	1650.04	64.97	-13.2327	6923.08	0.600079	0.700827

## Sheet: DCO+5%MES
Filename	DCO+5%MES
Instrument name	5332-0956
Operator	Hazri
rundate	2024-02-20
Sample name	DCO+5%MES
Geometry name	40mm cross hatch parallel plate	Peltier plate Steel - 996317
Procedure name	Sample
	Flow sweep
	Sample
	Sample
	Flow sweep
	Sample
	Peak hold
	Temperature ramp
	Temperature ramp
	End of test
proceduresegments	Flow sweep#Flow sweep#Peak hold#Temperature ramp#Temperature ramp#End of test
[File Parameters]
Name	DCO+5%MES
Instrument type	Discovery HR-1
Instrument serial number	5332-0956
Instrument name	5332-0956
Instrument location	NOT_SET
Company name	UTP
Trios version	5.1.1.46572
File name	C:\Users\UTP\Documents\TA\Results\Hazri\2024\Nazliah 16022024\DCO+5%MES.tri
Instrument firmware version	9.5
Run date	2024-02-20 15:11:03
Time at start of test	200.69
[Geometry Parameters]
Geometry Type	Parallel plate
Name	40mm cross hatch parallel plate, Peltier plate Steel - 996317
Diameter	40.0 mm
Gap	800.0 um
Loading gap	50000.0 um
Trim gap offset	50.0 um
Material	Steel
Material	Stainless steel
Environmental System	Peltier plate
Serial number	996317
Notes
[Geometry Extended Parameters]
Expansion coefficient	0.237578 um/Â°C
Expansion coefficient enabled	yes
Compliance	1.03 mrad/N.m
Geometry Inertia	7.5502 uN.m.sÂ²
Friction	0.281523 uN.m/(rad/s)
Friction correction enabled	yes
Stress constant	79577.5 Pa/N.m
Strain constant	25.0 1/rad
Normal Stress Constant	1591.55 Pa/N
Fluid Density Constant	6.70206e-11
[Instrument Options]
ETC camera available	no
Friction	0.281523 uN.m/(rad/s)
Friction calibration date	2024-02-20 09:31:57
Friction correction enabled	yes
Rotational mapping date	2024-02-20 09:34:36
Rotational mapping geometry	40mm cross hatch parallel plate, Peltier plate Steel - 996317
Rotational mapping number of iterations	1
Rotational mapping type	standard
Smart swap enabled	yes
[Temperature Options]
Current temperature system compensation	0.237578 um/Â°C
Current temperature system offset	0.000 Â°C
Current temperature system span	1
Gap temperature compensation calibration date	2023-10-02 12:12:34
Gap temperature compensation enabled	yes
Purge gas only (no active cooling)	no
Temperature control enabled	yes
Temperature system control	Peltier plate
Upper temperature system fitted	no
Temperature wait duration	00:00:10 hh:mm:ss
Temperature wait tolerance	0.200000 Â°C
[Inertia Options]
Instrument inertia	21.3824 uN.m.sÂ²
Instrument inertia calibration date	2023-11-23 10:54:24
[Gap Options]
Axial force for sample compression	1.00000 N
Closure distance	1000.00 um
Closure profile	exponential
Closure velocity	100.000 um/s
Gap velocity (coarse)	6000.00 um/s
Gap velocity (fine)	1000.00 um/s
Gap velocity (other)	6000.00 um/s
Gap zero mode	standard (DHR) or deceleration (AR)
Gap handling at start of test	Flag mismatches between geometry and instrument gap
Gap tolerance	4.00000 um
Gap wait duration	00:00:02 hh:mm:ss
Override wait for gap	no
[Axial Force Control]
Axial force action outside range	Return to initial value
Control axial force active	no
Control axial force max gap change up	1000.00 um
Control axial force min gap change down	1000.00 um
Control axial force sensitivity	0.100000 N
Control axial force set initial value	no
Control axial force type	Compression
Controlled axial force	1.00000 N
[Flow Options]
Flow collect all points	no
Flow collect negative shear rate data	yes
Flow inertia correction	no
Flow non-steady state minimum velocity	1.00000e-4 rad/s
Flow torque limit	0.100000 uN.m
Flow velocity limit	1.00000e-4 rad/s
Flow velocity tolerance	0.05
Flow zero strain at start of step	yes
[Oscillation Options]
Oscillation displacement limit	1.00000e-5 rad
Oscillation displacement tolerance	0.05
Oscillation raw phase limit	170.000 Â°
Oscillation torque limit	0.100000 uN.m
Oscillation torque tolerance	0.01
Oscillation velocity tolerance	0.05
[Conditioning Options]
Zero axial force before run	no
Zero speed after preshear	Leave as is
Zero velocity threshold	0.100000 rad/s
[Experiment all steps options]
Maximum axial force limit	50.0000 N
Minimum axial force limit	0.100000 N
Temperature tolerance (results)	1.00000 Â°C
[step]
Flow sweep - 1
Stress	Shear rate	Viscosity	Step time	Temperature	Normal stress
Pa	1/s	cP	s	Â°C	Pa
24.1664	0.999928	24168.2	31.1845	19.98	-279.551
21.1078	1.16601	18102.6	62.3377	19.98	-204.648
14.0916	1.35956	10364.9	93.4469	20.01	-275.686
12.7274	1.58477	8031.09	124.663	20.01	-350.663
7.87294	1.84765	4261.06	155.769	20.01	-313.157
6.65999	2.15477	3090.81	186.938	20.01	-329.457
6.98959	2.51101	2783.57	218.044	19.99	-330.746
6.39386	2.92906	2182.9	249.213	20.01	-343.389
5.37572	3.41475	1574.26	280.335	20	-288.048
6.11433	3.98058	1536.04	311.473	20	-328.671
5.38455	4.64032	1160.38	342.611	20	-344.141
5.00034	5.41044	924.202	373.748	20.01	-340.927
5.01054	6.30922	794.162	404.863	20	-302.208
4.75775	7.35772	646.634	436.007	20.02	-336.075
4.35893	8.57655	508.238	467.129	19.98	-301.34
4.06749	9.99912	406.785	498.22	19.98	-315.135
3.87207	11.6609	332.056	529.342	20.01	-318.48
3.55778	13.5916	261.762	560.432	20.01	-332.348
3.42534	15.8498	216.113	591.555	20	-332.395
3.45585	18.4795	187.011	622.692	19.99	-325.99
3.43011	21.5476	159.187	653.799	19.99	-324.104
3.42414	25.1137	136.345	684.968	19.99	-330.899
3.45419	29.2829	117.959	716.121	20	-342.354
3.4627	34.142	101.42	747.227	20	-344.467
3.48932	39.8178	87.6322	778.349	19.99	-346.908
3.63877	46.4197	78.3886	809.503	20	-349.186
3.94441	54.1205	72.882	840.679	20.02	-355.926
4.30251	63.0958	68.1902	871.789	19.97	-361.822
4.69932	73.5761	63.8702	902.88	20	-361.347
5.10544	85.7901	59.5109	934.034	20	-364.471
5.44471	99.996	54.4493	965.171	20	-374.577
5.87524	116.571	50.4004	996.278	20	-375.297
6.32483	135.919	46.5339	1027.45	19.98	-367.811
6.74084	158.515	42.525	1058.58	19.99	-393.166
7.20555	184.79	38.9931	1089.68	20.01	-374.506
7.34092	200	36.7045	1120.8	20	-425.947
[step]
Flow sweep - 2
Stress	Shear rate	Viscosity	Step time	Temperature	Normal stress
Pa	1/s	cP	s	Â°C	Pa
0.227507	0.999887	227.533	31.1065	30	-44.4735
0.283336	1.16593	243.013	62.2597	30.01	-45.4726
0.291225	1.35943	214.226	93.4286	29.99	-46.2813
0.270561	1.58489	170.713	124.582	30	-47.1277
0.235997	1.84771	127.724	155.675	29.98	-46.1934
0.245983	2.15434	114.18	186.86	29.98	-47.736
0.216925	2.51193	86.3579	218.013	30	-47.1927
0.198448	2.92863	67.7612	249.186	30.01	-47.6391
0.182764	3.41438	53.5277	280.292	30.01	-47.2844
0.182864	3.98097	45.9346	311.43	30.02	-46.6796
0.168815	4.64141	36.3716	342.567	30	-46.8273
0.18018	5.41139	33.2964	373.674	29.99	-46.5546
0.175942	6.30885	27.888	404.812	30	-47.6156
0.183876	7.35642	24.9952	435.965	30	-48.3942
0.176647	8.5772	20.5949	467.071	30	-48.5949
0.19167	9.99995	19.1671	498.202	29.99	-48.6504
0.200723	11.6588	17.2165	529.339	30.02	-49.1775
0.215682	13.5929	15.8672	560.461	30	-48.2239
0.231917	15.8485	14.6333	591.646	30.01	-47.4826
0.245987	18.4786	13.312	622.799	30	-49.7176
0.209013	21.5443	9.70156	653.937	30	-49.8366
0.190198	25.117	7.57248	685.074	30	-48.9496
0.206931	29.2853	7.06604	716.274	30.02	-48.9305
0.208715	34.144	6.1128	747.397	30.01	-48.475
0.229421	39.8084	5.76314	778.503	30.01	-49.4958
0.254335	46.4121	5.47993	809.625	29.99	-49.4344
0.277409	54.1152	5.12626	840.794	30	-49.8414
0.274718	63.0926	4.3542	871.947	30	-49.6802
0.322058	73.5602	4.37816	903.147	30.01	-50.3629
0.378066	85.7653	4.40815	934.269	30.02	-50.3867
0.445455	99.9956	4.45474	965.422	30.01	-49.945
0.551641	116.587	4.7316	996.513	29.97	-51.1186
0.671017	135.931	4.93644	1027.65	29.99	-51.5594
0.824116	158.479	5.20016	1058.76	30.01	-52.5065
0.996513	184.779	5.393	1089.88	29.99	-53.7399
1.11541	199.993	5.57725	1121.02	30	-53.8353
[step]
Peak hold - 3
Stress	Shear rate	Viscosity	Step time	Temperature	Normal stress	Time	Velocity	Torque
Pa	1/s	cP	s	Â°C	Pa	s	rad/s	uN.m
0.0481653	15.0012	3.21076	10.008	64.99	-41.1729	3378.81	0.600054	0.605263
0.0273577	14.9983	1.82405	20.004	65.01	-42.1111	3388.8	0.599938	0.343787
0.0240025	15.0036	1.59978	30.004	64.99	-42.6772	3398.8	0.600154	0.301624
0.0365183	14.9947	2.43541	40.004	65	-42.3241	3408.8	0.599838	0.458902
0.0265287	15.0011	1.76846	50.004	64.98	-42.646	3418.8	0.600072	0.33337
0.0347793	14.9997	2.31867	60.004	64.99	-43.8828	3428.8	0.600004	0.43705
0.0353062	14.9985	2.35398	70.004	65.01	-43.5036	3438.8	0.599935	0.443671
0.0360207	15.0016	2.40112	80	65	-43.4412	3448.8	0.600063	0.452649
0.0375852	14.9995	2.50575	90.044	65.01	-43.1857	3458.84	0.599978	0.472309
0.0234719	15.0007	1.56472	100	65	-44.0262	3468.8	0.600065	0.294956
0.0312496	15.0014	2.08311	110	65	-44.0379	3478.8	0.600097	0.392694
0.0365277	15.0008	2.43505	120	64.97	-43.6735	3488.8	0.600051	0.459021
[step]
Temperature ramp - 4
Stress	Shear rate	Viscosity	Step time	Temperature	Normal stress	Time	Velocity	Torque
Pa	1/s	cP	s	Â°C	Pa	s	rad/s	uN.m
0.0398617	15.0028	2.65695	12.068	64.66	-45.1763	3571.06	0.600124	0.500917
0.0348663	14.9951	2.32518	24.124	64.24	-44.4827	3583.12	0.599862	0.438143
0.0363811	14.998	2.42572	36.168	63.84	-46.9015	3595.16	0.599918	0.457178
0.0371253	14.9964	2.47561	48.212	63.42	-46.4752	3607.21	0.599868	0.46653
0.0323887	15.0003	2.15921	60.256	63.02	-46.9759	3619.25	0.600053	0.407009
0.0287926	14.9964	1.91997	72.3	62.61	-46.2759	3631.29	0.599876	0.361818
0.0307128	14.9922	2.04858	84.344	62.21	-46.359	3643.34	0.599742	0.385948
0.0244354	15.0043	1.62856	96.384	61.81	-45.8043	3655.38	0.600186	0.307064
0.038913	15.0019	2.59388	108.428	61.4	-46.7436	3667.42	0.600096	0.488995
0.0347496	15.0018	2.31636	120.472	61	-48.459	3679.47	0.600107	0.436676
0.034701	15.002	2.31309	132.512	60.6	-48.8084	3691.51	0.600088	0.436066
0.0259086	15.0008	1.72715	144.556	60.18	-48.9895	3703.55	0.600077	0.325577
0.0463119	14.9987	3.08774	156.6	59.81	-48.5104	3715.59	0.599923	0.581973
0.0440893	14.9998	2.93933	168.648	59.39	-48.0777	3727.64	0.60002	0.554043
0.0232344	14.9982	1.54915	180.688	58.99	-47.8865	3739.68	0.599962	0.291972
0.0293164	15.0034	1.95399	192.728	58.6	-49.4187	3751.72	0.600125	0.368401
0.0249108	14.999	1.66083	204.772	58.23	-50.2425	3763.77	0.600006	0.313038
0.0324058	15	2.16039	216.816	57.79	-50.2239	3775.81	0.600003	0.407223
0.038383	14.9969	2.5594	228.86	57.4	-50.8045	3787.85	0.599939	0.482335
0.0177362	15.0066	1.18189	240.9	56.99	-49.3006	3799.89	0.600274	0.22288
0.0373593	15.0015	2.49038	252.944	56.6	-49.4459	3811.94	0.600079	0.469471
0.0395822	14.9959	2.63954	264.988	56.2	-50.8212	3823.98	0.599882	0.497405
0.0373341	15.0008	2.4888	277.028	55.76	-52.096	3836.02	0.600035	0.469154
0.0407334	14.9979	2.71593	289.072	55.37	-52.7414	3848.07	0.599917	0.511871
0.0369025	15.0015	2.45992	301.116	55	-51.9853	3860.11	0.600085	0.46373
0.0409322	14.9977	2.72924	313.16	54.59	-52.1003	3872.15	0.599894	0.514369
0.0458139	14.9932	3.05564	325.2	54.17	-50.9633	3884.19	0.59977	0.575714
0.0448665	14.9998	2.99114	337.26	53.78	-51.118	3896.25	0.600003	0.563809
0.0470329	15.0032	3.13486	349.304	53.38	-52.8404	3908.3	0.600136	0.591033
0.0436297	15.0008	2.90849	361.348	52.99	-53.7037	3920.34	0.600063	0.548267
0.0458288	15.0017	3.05492	373.392	52.59	-54.4218	3932.39	0.60008	0.575902
0.038431	14.9994	2.56216	385.432	52.18	-54.3508	3944.43	0.60004	0.482938
0.054669	15.0013	3.64429	397.476	51.76	-53.5579	3956.47	0.600081	0.686991
0.0541767	14.9994	3.61192	409.52	51.39	-54.4693	3968.51	0.60002	0.680805
0.0365289	14.9976	2.43565	421.56	50.97	-54.8952	3980.55	0.59993	0.459036
0.0420623	15.0002	2.80413	433.604	50.58	-55.9605	3992.6	0.600004	0.528571
0.0391828	15.0021	2.61183	445.648	50.17	-57.4196	4004.64	0.60014	0.492385
0.0477326	14.9987	3.18245	457.696	49.76	-57.7421	4016.69	0.599953	0.599825
0.0526513	14.9977	3.51062	469.74	49.35	-58.0653	4028.73	0.599933	0.661636
0.0274949	15.004	1.8325	481.784	48.97	-57.3547	4040.78	0.600167	0.345511
0.0442063	15.002	2.94669	493.82	48.53	-57.7865	4052.81	0.600105	0.555513
0.0505457	14.9963	3.37053	505.864	48.14	-58.4977	4064.86	0.599898	0.635176
0.0448744	15	2.99163	517.908	47.75	-60.3589	4076.9	0.60004	0.563908
0.0507178	14.9979	3.38166	529.948	47.37	-60.9253	4088.94	0.599945	0.637339
0.0409217	15.0007	2.72798	541.992	46.95	-62.8893	4100.99	0.600079	0.514237
0.0369352	15.0026	2.46192	554.04	46.56	-63.0502	4113.03	0.600108	0.464141
0.0526935	14.994	3.51431	566.084	46.12	-62.5847	4125.08	0.599792	0.662166
0.0464667	15.0016	3.09744	578.124	45.77	-62.6553	4137.12	0.600069	0.583918
0.0481394	15.0021	3.20885	590.164	45.38	-64.3341	4149.16	0.600104	0.604938
0.0477614	15.0008	3.18393	602.208	44.93	-64.9706	4161.2	0.600069	0.600188
0.0476489	15.0023	3.1761	614.252	44.55	-66.6956	4173.25	0.600093	0.598774
0.0377289	15.0005	2.51517	626.296	44.16	-66.4867	4185.29	0.600078	0.474115
0.0536826	15.0026	3.57821	638.336	43.73	-67.2793	4197.33	0.600127	0.674595
0.0565053	15.0007	3.76684	650.38	43.33	-66.6221	4209.37	0.600062	0.710067
0.0377773	15	2.51848	662.44	42.95	-68.0787	4221.43	0.600037	0.474723
0.0478765	14.9989	3.192	674.472	42.54	-67.9003	4233.47	0.599989	0.601634
0.036241	15.0013	2.41586	686.524	42.13	-70.8047	4245.52	0.600108	0.455418
0.0471321	14.9999	3.14217	698.568	41.71	-70.4611	4257.56	0.6	0.59228
0.0531753	15.0003	3.54494	710.612	41.34	-71.4892	4269.61	0.600026	0.66822
0.0300236	15.0017	2.00135	722.656	40.94	-72.5365	4281.65	0.600115	0.377288
0.0440788	15.0011	2.93837	734.696	40.55	-72.0303	4293.69	0.600049	0.553911
0.0551236	14.998	3.67538	746.744	40.12	-73.133	4305.74	0.599962	0.692703
0.0508585	14.9989	3.39081	758.784	39.73	-73.8348	4317.78	0.599966	0.639107
0.0438162	14.9965	2.92176	770.828	39.35	-77.2727	4329.82	0.59987	0.55061
0.0446536	14.9982	2.97726	782.868	38.91	-76.5072	4341.86	0.599987	0.561134
0.0407122	15.0017	2.71383	794.916	38.53	-76.8008	4353.91	0.600078	0.511605
0.0607977	14.9954	4.05443	806.956	38.13	-77.0261	4365.95	0.599854	0.764006
0.0485021	15.0005	3.23336	819.004	37.73	-76.3164	4378	0.600043	0.609495
0.0493781	15.0015	3.29153	831.04	37.31	-78.411	4390.03	0.60006	0.620503
0.0494955	15.0008	3.29952	843.084	36.92	-80.1837	4402.08	0.600067	0.621979
0.0454808	15.0007	3.03191	855.132	36.52	-80.5981	4414.13	0.600047	0.571528
0.0419622	14.9981	2.79783	867.172	36.12	-81.1098	4426.17	0.599963	0.527312
0.0624442	14.9964	4.16394	879.212	35.7	-81.0649	4438.21	0.599853	0.784697
0.062954	15.0013	4.19656	891.256	35.31	-80.464	4450.25	0.600064	0.791103
0.0374695	15.0006	2.49786	903.3	34.91	-82.1031	4462.29	0.600074	0.470856
0.0455469	15.0016	3.03614	915.344	34.5	-83.8524	4474.34	0.600036	0.572359
0.0456928	14.9993	3.04633	927.388	34.11	-85.414	4486.38	0.599995	0.574193
0.0529914	14.9986	3.53308	939.428	33.72	-84.1934	4498.42	0.599958	0.665909
0.0540558	15.0011	3.60346	951.472	33.31	-83.9736	4510.47	0.600069	0.679285
0.0331634	15.0003	2.21086	963.516	32.9	-83.8533	4522.51	0.600033	0.416744
0.050835	15.0029	3.38835	975.56	32.52	-84.0295	4534.55	0.600126	0.638811
0.0619129	14.9967	4.12844	987.6	32.12	-84.9173	4546.59	0.599882	0.778021
0.0641355	14.9988	4.27606	999.66	31.71	-86.7079	4558.65	0.599967	0.805951
0.0583081	14.9969	3.88802	1011.7	31.29	-88.2061	4570.69	0.599876	0.732721
0.0625194	14.9993	4.16815	1023.75	30.91	-87.7127	4582.74	0.600013	0.785642
0.0730324	15.0001	4.86881	1035.79	30.5	-87.0743	4594.78	0.599998	0.917752
0.139427	14.9965	9.29732	1047.84	30.1	-86.4931	4606.83	0.599871	1.75209
0.177176	15.0019	11.8103	1059.88	29.68	-86.6817	4618.87	0.600078	2.22646
0.259838	15.0006	17.3219	1071.92	29.3	-89.3754	4630.91	0.600046	3.26522
0.376467	15.0007	25.0966	1083.96	28.89	-92.8211	4642.95	0.600049	4.73083
0.610162	15.0028	40.67	1096	28.48	-103.261	4654.99	0.600096	7.66752
1.09595	14.998	73.0729	1108.05	28.07	-127.069	4667.04	0.599991	13.7721
2.27584	14.9999	151.723	1120.09	27.7	-145.162	4679.08	0.600004	28.599
4.73555	15.0004	315.695	1132.13	27.3	-166.244	4691.12	0.60003	59.5087
7.87263	14.9999	524.846	1144.18	26.87	-186.136	4703.17	0.600008	98.9304
10.8349	14.9991	722.366	1156.22	26.48	-217.025	4715.21	0.599967	136.155
12.9581	14.999	863.932	1168.26	26.08	-248.186	4727.25	0.60001	162.836
14.78	15.0015	985.235	1180.31	25.68	-243.437	4739.3	0.600068	185.731
16.1974	15.001	1079.75	1192.35	25.27	-244.419	4751.34	0.600072	203.543
16.8049	15.0008	1120.27	1204.39	24.89	-231.486	4763.38	0.60005	211.176
18.4587	14.9987	1230.69	1216.44	24.46	-242.764	4775.43	0.599943	231.959
19.699	14.9969	1313.54	1228.48	24.07	-302.717	4787.47	0.599911	247.545
20.4406	15.002	1362.53	1240.52	23.67	-311.151	4799.51	0.600097	256.864
21.7706	14.9998	1451.39	1252.57	23.28	-296.843	4811.56	0.599988	273.578
22.8339	14.9979	1522.47	1264.61	22.85	-262.965	4823.6	0.599961	286.939
24.1683	14.9995	1611.28	1276.65	22.43	-247.847	4835.64	0.600002	303.708
25.5114	14.9969	1701.11	1288.7	22.06	-274.504	4847.69	0.599929	320.586
26.4724	14.9994	1764.9	1300.74	21.67	-286.406	4859.73	0.6	332.662
26.5487	15.0037	1769.47	1312.78	21.25	-347.954	4871.77	0.600143	333.621
27.1384	14.9994	1809.3	1324.84	20.87	-356.914	4883.83	0.600007	341.031
27.7238	14.9998	1848.28	1336.88	20.44	-280.11	4895.87	0.59999	348.388
28.2676	14.9953	1885.1	1348.94	20.06	-279.333	4907.93	0.599882	355.221
29.1904	14.9987	1946.19	1360.97	19.65	-301.973	4919.96	0.599984	366.817
29.9695	14.9998	1998	1373.01	19.26	-310.586	4932	0.600012	376.608
30.6275	15.0017	2041.6	1385.05	18.88	-337.348	4944.04	0.600118	384.876
30.4738	14.9986	2031.77	1397.1	18.45	-362.426	4956.09	0.599936	382.945
31.0257	15.001	2068.24	1409.14	18.05	-351.752	4968.13	0.600072	389.88
31.1622	14.9994	2077.56	1421.18	17.63	-362.713	4980.17	0.599981	391.596
32.0559	14.9988	2137.22	1433.23	17.25	-315.609	4992.22	0.599993	402.826
34.038	15.0005	2269.13	1445.27	16.84	-348.548	5004.26	0.60004	427.734
33.6442	15.0011	2242.79	1457.31	16.44	-338.554	5016.3	0.600047	422.786
34.556	14.9988	2303.91	1469.36	16.04	-372.911	5028.35	0.600013	434.243
34.1686	15.0004	2277.85	1481.4	15.65	-381.049	5040.39	0.600032	429.375
34.6485	15.0028	2309.47	1493.45	15.24	-371.931	5052.44	0.600115	435.406
34.5152	14.997	2301.47	1505.48	14.84	-368.304	5064.47	0.599929	433.731
35.921	14.997	2395.21	1517.53	14.42	-336.805	5076.52	0.599889	451.396
38.5398	15.0013	2569.1	1529.57	14.03	-346.988	5088.56	0.600077	484.305
38.1012	15.0005	2540	1541.62	13.63	-353.666	5100.61	0.600054	478.794
37.8399	15.0012	2522.46	1553.66	13.23	-359.182	5112.65	0.600028	475.51
38.6062	14.999	2573.91	1565.7	12.81	-394.394	5124.69	0.600028	485.14
38.5437	15.0013	2569.36	1577.74	12.43	-337.093	5136.73	0.600038	484.354
38.9225	14.9981	2595.17	1589.79	12.03	-344.329	5148.78	0.599966	489.115
40.7177	15.0025	2714.06	1601.83	11.64	-352.204	5160.82	0.600111	511.674
42.8576	14.9999	2857.19	1613.87	11.23	-344.155	5172.86	0.600019	538.565
42.4891	15.0014	2832.34	1625.92	10.84	-361.668	5184.91	0.600079	533.934
43.7917	14.9988	2919.67	1637.96	10.43	-370.191	5196.95	0.599951	550.303
43.758	14.9996	2917.27	1650	10.02	-316.712	5208.99	0.600039	549.879
[step]
Temperature ramp - 5
Stress	Shear rate	Viscosity	Step time	Temperature	Normal stress	Time	Velocity	Torque
Pa	1/s	cP	s	Â°C	Pa	s	rad/s	uN.m
9.66269	15.008	643.837	12.064	10.3	-147.725	5291.24	0.600333	121.425
5.32758	14.9622	356.07	24.124	10.73	-160.872	5303.3	0.598517	66.9484
2.60189	14.9798	173.694	36.164	11.16	-185.139	5315.34	0.59923	32.6963
6.15604	15.0095	410.143	48.208	11.58	-200.274	5327.39	0.600382	77.3591
8.00549	15.0229	532.884	60.252	11.96	-185.872	5339.43	0.600954	100.6
8.5054	15.0171	566.38	72.296	12.38	-170.168	5351.47	0.600718	106.882
5.47313	15.0076	364.691	84.344	12.79	-123.742	5363.52	0.600305	68.7774
2.71071	15.0119	180.571	96.384	13.19	-141.746	5375.56	0.600485	34.0638
1.93904	14.996	129.304	108.424	13.57	-151.841	5387.6	0.599847	24.3667
2.39698	14.9454	160.383	120.472	14	-173.727	5399.65	0.597844	30.1214
4.10428	14.9886	273.826	132.512	14.41	-178.168	5411.69	0.599563	51.5759
6.47036	15.0017	431.308	144.552	14.79	-181.184	5423.73	0.600076	81.309
6.44553	14.9903	429.98	156.596	15.19	-195.245	5435.77	0.599657	80.9969
3.59984	15.0016	239.964	168.64	15.58	-141.74	5447.82	0.600039	45.2369
2.12241	14.9968	141.524	180.688	15.99	-148.046	5459.87	0.59992	26.671
1.61773	15.0041	107.819	192.728	16.37	-141.832	5471.91	0.600197	20.329
2.72725	14.9822	182.033	204.768	16.8	-152.288	5483.95	0.599299	34.2716
3.33927	14.9983	222.643	216.812	17.2	-169.379	5495.99	0.599973	41.9625
5.03298	15.0048	335.424	228.856	17.62	-166.36	5508.03	0.600167	63.2463
4.90074	15.02	326.281	240.896	17.99	-149.709	5520.07	0.600823	61.5845
2.68149	15.0107	178.639	252.94	18.41	-123.19	5532.12	0.600431	33.6966
1.6536	15.0116	110.155	264.984	18.8	-120.605	5544.16	0.600477	20.7798
1.43907	14.9963	95.9615	277.032	19.21	-128.997	5556.21	0.599882	18.0839
2.35882	15.0114	157.136	289.072	19.6	-132.997	5568.25	0.600461	29.6418
2.66493	15.0021	177.638	301.112	20.01	-142.546	5580.29	0.600121	33.4885
3.40442	15.0083	226.836	313.156	20.43	-141.804	5592.33	0.600365	42.7812
2.85928	15.0094	190.5	325.2	20.81	-115.434	5604.38	0.600377	35.9308
1.76515	15.0046	117.64	337.26	21.21	-106.574	5616.44	0.600219	22.1815
1.57609	15.008	105.016	349.3	21.6	-103.143	5628.48	0.600335	19.8057
1.63688	14.9874	109.217	361.344	22.05	-107.957	5640.52	0.599524	20.5697
2.22898	14.9937	148.662	373.388	22.4	-107.337	5652.57	0.59975	28.0102
2.46553	14.9977	164.394	385.436	22.82	-113.65	5664.61	0.599911	30.9828
2.86506	14.9939	191.082	397.472	23.25	-112.839	5676.65	0.599803	36.0034
2.23068	15.0063	148.65	409.516	23.62	-103.067	5688.69	0.600256	28.0316
1.92811	14.9946	128.587	421.56	24.01	-100.529	5700.74	0.599839	24.2293
2.08618	14.9906	139.166	433.604	24.44	-95.2272	5712.78	0.599627	26.2157
2.12282	14.9933	141.585	445.644	24.85	-92.3949	5724.82	0.599752	26.6762
2.60768	14.9969	173.882	457.688	25.23	-97.1862	5736.87	0.599897	32.7691
2.71551	14.9943	181.102	469.736	25.61	-95.9805	5748.91	0.599774	34.1241
2.53633	15.0028	169.057	481.78	26.03	-94.2404	5760.96	0.600139	31.8724
1.88012	15.0074	125.28	493.816	26.44	-88.3475	5772.99	0.600322	23.6263
1.80862	15.0021	120.557	505.864	26.82	-81.8493	5785.04	0.600092	22.7278
1.85766	14.9955	123.881	517.904	27.23	-81.714	5797.08	0.599854	23.3441
2.32207	15.0005	154.8	529.948	27.66	-86.0969	5809.13	0.600039	29.18
2.45913	14.9968	163.977	541.988	28.07	-79.8192	5821.17	0.599925	30.9024
2.78783	14.9988	185.87	554.032	28.45	-73.8027	5833.21	0.599959	35.0329
2.7436	15.0007	182.899	566.076	28.84	-101.617	5845.25	0.600031	34.4771
1.5946	15.0072	106.255	578.124	29.23	-107.69	5857.3	0.600288	20.0383
1.02727	15.0039	68.4671	590.164	29.67	-103.508	5869.34	0.600156	12.9091
0.882968	14.9966	58.878	602.204	30.06	-105.946	5881.38	0.599941	11.0957
0.812279	14.9948	54.1708	614.248	30.44	-103.546	5893.43	0.599805	10.2074
0.633307	15.0019	42.2151	626.292	30.85	-105.329	5905.47	0.600069	7.95837
0.382612	15.0022	25.5038	638.336	31.29	-108.77	5917.51	0.600104	4.80805
0.286502	15.0064	19.0919	650.376	31.68	-107.166	5929.55	0.600229	3.60029
0.241065	15.0004	16.0706	662.44	32.06	-103.089	5941.62	0.600026	3.02931
0.202237	15.0036	13.4792	674.484	32.46	-101.513	5953.66	0.600146	2.54138
0.173239	15.0026	11.5473	686.524	32.86	-99.0994	5965.7	0.600114	2.17699
0.15533	14.9969	10.3575	698.568	33.28	-99.6592	5977.75	0.59991	1.95194
0.155823	15.0032	10.386	710.608	33.67	-98.3234	5989.79	0.600128	1.95813
0.108545	14.9992	7.23673	722.652	34.05	-99.1607	6001.83	0.59999	1.36402
0.134212	15.0029	8.94576	734.696	34.45	-98.5293	6013.87	0.600124	1.68656
0.104716	15.0043	6.97905	746.74	34.86	-96.8415	6025.92	0.600187	1.3159
0.0893743	15.0029	5.95711	758.78	35.28	-98.1698	6037.96	0.600166	1.12311
0.10507	15.0016	7.00391	770.828	35.68	-97.5136	6050.01	0.600055	1.32035
0.102927	14.997	6.8632	782.872	36.05	-97.3556	6062.05	0.59991	1.29342
0.101095	14.999	6.74012	794.912	36.48	-96.9995	6074.09	0.600022	1.2704
0.096015	14.9997	6.40114	806.952	36.87	-98.9656	6086.13	0.599961	1.20656
0.0729086	15.0009	4.86027	818.996	37.3	-97.3802	6098.17	0.600101	0.916196
0.0803351	14.9976	5.35654	831.04	37.66	-95.7812	6110.22	0.599886	1.00952
0.0782691	15.0009	5.21763	843.084	38.09	-96.8081	6122.26	0.600066	0.983559
0.0513045	15.0035	3.41951	855.128	38.51	-94.4776	6134.31	0.600142	0.644711
0.0600623	15.0041	4.00306	867.172	38.89	-94.9117	6146.35	0.600163	0.754765
0.0458141	15.0035	3.05355	879.22	39.29	-95.9292	6158.4	0.600178	0.575717
0.050048	15.0035	3.33575	891.256	39.69	-95.0109	6170.43	0.600145	0.628922
0.0548677	14.9979	3.65837	903.316	40.09	-94.8232	6182.49	0.599956	0.689488
0.05583	15.0026	3.72135	915.34	40.5	-93.4894	6194.52	0.60012	0.70158
0.048445	15.0027	3.22909	927.384	40.92	-93.1798	6206.56	0.600133	0.608778
0.0387701	14.9982	2.58499	939.428	41.27	-93.1379	6218.61	0.599967	0.4872
0.0440507	15.0022	2.93628	951.48	41.68	-93.5479	6230.66	0.600072	0.553557
0.0350624	14.9994	2.33759	963.512	42.09	-94.0599	6242.69	0.59999	0.440607
0.0404624	14.9999	2.69752	975.56	42.52	-93.8276	6254.74	0.599995	0.508465
0.0321249	15.0042	2.14107	987.6	42.89	-92.294	6266.78	0.600148	0.403694
0.0245372	15.0022	1.63557	999.656	43.28	-91.5273	6278.83	0.60013	0.308343
0.0373716	15.0019	2.49112	1011.7	43.69	-90.8869	6290.88	0.6001	0.469625
0.0472288	14.9989	3.14881	1023.74	44.1	-91.4659	6302.92	0.599983	0.593494
0.0370274	15.0015	2.46825	1035.79	44.53	-91.6043	6314.97	0.600084	0.4653
0.0417	15.0009	2.77983	1047.83	44.91	-91.312	6327.01	0.600037	0.524018
0.0304382	15.0007	2.02912	1059.88	45.29	-90.9704	6339.06	0.600093	0.382498
0.0420218	14.9974	2.80195	1071.92	45.72	-90.0946	6351.1	0.599907	0.528062
0.0474822	14.9952	3.16649	1083.96	46.14	-90.1217	6363.14	0.599838	0.596679
0.0401238	14.9978	2.67532	1096	46.5	-89.2245	6375.18	0.599962	0.504211
0.0425474	15.0017	2.83617	1108.05	46.91	-89.2379	6387.23	0.600075	0.534666
0.0325936	15.0011	2.17274	1120.09	47.32	-89.7602	6399.27	0.600091	0.409583
0.0327767	15.0045	2.18446	1132.13	47.72	-89.1822	6411.31	0.600164	0.411884
0.0428221	15.0012	2.85458	1144.18	48.1	-87.3765	6423.36	0.600073	0.538118
0.0377948	15.0055	2.51872	1156.22	48.53	-86.7784	6435.4	0.600245	0.474943
0.0437339	15.0004	2.91551	1168.26	48.93	-85.2165	6447.44	0.600012	0.549577
0.0318553	14.9965	2.12418	1180.3	49.3	-85.0311	6459.48	0.599886	0.400306
0.030778	15.0019	2.05161	1192.35	49.72	-84.9789	6471.53	0.600073	0.386768
0.0355649	14.9971	2.37146	1204.39	50.15	-86.568	6483.57	0.599914	0.446922
0.0320947	15.0003	2.13961	1216.43	50.55	-85.3362	6495.61	0.600022	0.403314
0.0234043	15.0009	1.56019	1228.48	50.96	-84.8504	6507.66	0.600055	0.294107
0.0187468	15.0004	1.24975	1240.52	51.3	-83.4971	6519.7	0.600053	0.235579
0.0309936	15.0017	2.066	1252.57	51.73	-83.487	6531.75	0.600103	0.389477
0.0441603	14.9978	2.94446	1264.61	52.16	-83.0711	6543.79	0.599933	0.554935
0.0372481	14.9995	2.4833	1276.65	52.55	-84.0841	6555.83	0.600001	0.468074
0.0372812	15.0024	2.48501	1288.69	52.93	-81.3944	6567.87	0.600077	0.468489
0.0303665	15.0006	2.02435	1300.74	53.32	-81.8886	6579.92	0.600076	0.381597
0.0385922	14.9961	2.57348	1312.78	53.74	-79.5686	6591.96	0.599864	0.484964
0.0454087	14.9966	3.02794	1324.84	54.12	-79.1471	6604.02	0.599905	0.570623
0.0184254	15.0027	1.22814	1336.88	54.54	-79.3508	6616.06	0.600101	0.23154
0.0333425	15.0029	2.22241	1348.92	54.95	-79.2405	6628.1	0.600117	0.418994
0.0231141	15.0004	1.5409	1360.97	55.35	-79.3669	6640.15	0.600059	0.29046
0.0266142	15.0026	1.77397	1373.01	55.73	-78.2474	6652.19	0.600099	0.334444
0.0327536	15.0011	2.18341	1385.05	56.16	-77.7365	6664.23	0.600093	0.411594
0.0267193	15.0071	1.78045	1397.1	56.57	-78.3405	6676.28	0.600291	0.335765
0.0346091	15.0024	2.30691	1409.14	56.97	-77.2974	6688.32	0.600119	0.434911
0.031567	14.9974	2.10483	1421.18	57.34	-76.9802	6700.36	0.599929	0.396682
0.0304314	14.999	2.0289	1433.22	57.76	-77.3138	6712.4	0.599953	0.382412
0.02885	14.9982	1.92356	1445.28	58.18	-79.1027	6724.46	0.599924	0.36254
0.0341317	15.0033	2.27494	1457.32	58.57	-78.3698	6736.5	0.600191	0.428911
0.0226803	14.9999	1.51203	1469.35	58.96	-77.5374	6748.53	0.600013	0.285009
0.0254421	14.997	1.69648	1481.4	59.34	-77.2546	6760.58	0.599898	0.319715
0.0266531	15.003	1.77652	1493.44	59.77	-75.6933	6772.62	0.600119	0.334933
0.0382659	15.0002	2.55102	1505.48	60.16	-74.9534	6784.66	0.600035	0.480863
0.0391042	15.001	2.60678	1517.53	60.58	-76.5499	6796.71	0.600072	0.491398
0.0289757	15.0031	1.93132	1529.57	60.96	-76.6527	6808.75	0.600117	0.36412
0.0244089	15.0024	1.627	1541.62	61.37	-74.6109	6820.8	0.60014	0.306731
0.0410011	14.9969	2.73397	1553.66	61.74	-74.2867	6832.84	0.59986	0.515235
0.0413591	14.9982	2.75761	1565.7	62.17	-74.0503	6844.88	0.599961	0.519734
0.0174946	15.001	1.16623	1577.74	62.59	-73.4737	6856.92	0.600038	0.219844
0.027436	15.0031	1.82869	1589.78	62.96	-75.0592	6868.96	0.600126	0.344771
0.0191892	14.9997	1.2793	1601.83	63.35	-74.9225	6881.01	0.600032	0.241138
0.0243096	15.0016	1.62047	1613.87	63.76	-74.8549	6893.05	0.600058	0.305484
0.0303354	14.9962	2.02288	1625.92	64.19	-73.606	6905.1	0.59988	0.381206
0.0153388	15.0084	1.02201	1637.96	64.61	-73.8204	6917.14	0.600361	0.192753
0.0347762	15.0038	2.31783	1650	64.98	-73.5762	6929.18	0.600174	0.437011

## Sheet: Dulang+5%Glycine
Filename	Dulang+5%Glycine
Instrument name	5332-0956
Operator	Hazri
rundate	2024-02-16
Sample name	Dulang+5%Glycine
Geometry name	40mm cross hatch parallel plate	Peltier plate Steel - 996317
Procedure name	Sample
	Flow sweep
	Sample
	Sample
	Flow sweep
	Sample
	Peak hold
	Temperature ramp
	Temperature ramp
	End of test
proceduresegments	Flow sweep#Flow sweep#Peak hold#Temperature ramp#Temperature ramp#End of test
[File Parameters]
Name	Dulang+5%Glycine
Instrument type	Discovery HR-1
Instrument serial number	5332-0956
Instrument name	5332-0956
Instrument location	NOT_SET
Company name	UTP
Trios version	5.1.1.46572
File name	C:\Users\UTP\Documents\TA\Results\Hazri\2024\Nazliah 16022024\Dulang+5%Glycine.tri
Instrument firmware version	9.5
Run date	2024-02-16 15:40:48
Time at start of test	293.298
[Geometry Parameters]
Geometry Type	Parallel plate
Name	40mm cross hatch parallel plate, Peltier plate Steel - 996317
Diameter	40.0 mm
Gap	800.0 um
Loading gap	50000.0 um
Trim gap offset	50.0 um
Material	Steel
Material	Stainless steel
Environmental System	Peltier plate
Serial number	996317
Notes
[Geometry Extended Parameters]
Expansion coefficient	0.237578 um/Â°C
Expansion coefficient enabled	yes
Compliance	1.03 mrad/N.m
Geometry Inertia	7.55965 uN.m.sÂ²
Friction	0.281164 uN.m/(rad/s)
Friction correction enabled	yes
Stress constant	79577.5 Pa/N.m
Strain constant	25.0 1/rad
Normal Stress Constant	1591.55 Pa/N
Fluid Density Constant	6.70206e-11
[Instrument Options]
ETC camera available	no
Friction	0.281164 uN.m/(rad/s)
Friction calibration date	2024-02-16 11:28:54
Friction correction enabled	yes
Rotational mapping date	2024-02-16 11:31:32
Rotational mapping geometry	40mm cross hatch parallel plate, Peltier plate Steel - 996317
Rotational mapping number of iterations	1
Rotational mapping type	standard
Smart swap enabled	yes
[Temperature Options]
Current temperature system compensation	0.237578 um/Â°C
Current temperature system offset	0.000 Â°C
Current temperature system span	1
Gap temperature compensation calibration date	2023-10-02 12:12:34
Gap temperature compensation enabled	yes
Purge gas only (no active cooling)	no
Temperature control enabled	yes
Temperature system control	Peltier plate
Upper temperature system fitted	no
Temperature wait duration	00:00:10 hh:mm:ss
Temperature wait tolerance	0.200000 Â°C
[Inertia Options]
Instrument inertia	21.3824 uN.m.sÂ²
Instrument inertia calibration date	2023-11-23 10:54:24
[Gap Options]
Axial force for sample compression	1.00000 N
Closure distance	1000.00 um
Closure profile	exponential
Closure velocity	100.000 um/s
Gap velocity (coarse)	6000.00 um/s
Gap velocity (fine)	1000.00 um/s
Gap velocity (other)	6000.00 um/s
Gap zero mode	standard (DHR) or deceleration (AR)
Gap handling at start of test	Flag mismatches between geometry and instrument gap
Gap tolerance	4.00000 um
Gap wait duration	00:00:02 hh:mm:ss
Override wait for gap	no
[Axial Force Control]
Axial force action outside range	Return to initial value
Control axial force active	no
Control axial force max gap change up	1000.00 um
Control axial force min gap change down	1000.00 um
Control axial force sensitivity	0.100000 N
Control axial force set initial value	no
Control axial force type	Compression
Controlled axial force	1.00000 N
[Flow Options]
Flow collect all points	no
Flow collect negative shear rate data	yes
Flow inertia correction	no
Flow non-steady state minimum velocity	1.00000e-4 rad/s
Flow torque limit	0.100000 uN.m
Flow velocity limit	1.00000e-4 rad/s
Flow velocity tolerance	0.05
Flow zero strain at start of step	yes
[Oscillation Options]
Oscillation displacement limit	1.00000e-5 rad
Oscillation displacement tolerance	0.05
Oscillation raw phase limit	170.000 Â°
Oscillation torque limit	0.100000 uN.m
Oscillation torque tolerance	0.01
Oscillation velocity tolerance	0.05
[Conditioning Options]
Zero axial force before run	no
Zero speed after preshear	Leave as is
Zero velocity threshold	0.100000 rad/s
[Experiment all steps options]
Maximum axial force limit	50.0000 N
Minimum axial force limit	0.100000 N
Temperature tolerance (results)	1.00000 Â°C
[step]
Flow sweep - 1
Stress	Shear rate	Viscosity	Step time	Temperature	Normal stress
Pa	1/s	cP	s	Â°C	Pa
109.68	0.999961	109684	31.1065	20	1529.64
78.0813	1.16584	66974.3	62.2441	20	3595.97
49.0568	1.35946	36085.5	93.4286	19.99	514.808
36.8135	1.58498	23226.4	124.566	20	35.1266
22.9714	1.84764	12432.8	155.704	19.99	543.735
17.5557	2.15466	8147.77	186.795	19.99	-233.483
17.3781	2.51158	6919.19	217.964	20	-49.8608
13.9417	2.92873	4760.32	249.086	19.98	-226.112
11.5935	3.41515	3394.73	280.192	20	-145.991
11.5237	3.98039	2895.12	311.299	19.98	-76.177
10.3027	4.64033	2220.25	342.389	20	-162.175
8.93573	5.41071	1651.49	373.496	20.01	-127.631
8.94619	6.31021	1417.73	404.649	20	-151.513
8.60092	7.35608	1169.23	435.787	19.99	-211.206
7.98328	8.57812	930.657	466.893	20	-194.54
7.63117	10.0004	763.089	498.046	19.99	-189.495
7.54407	11.6607	646.966	529.169	19.98	-201.824
7.1276	13.5922	524.39	560.291	20.02	-175.211
6.78379	15.8486	428.037	591.428	20	-174.729
6.59867	18.4805	357.06	622.55	20.01	-175.904
6.2374	21.5488	289.454	653.641	20	-187.428
6.00526	25.1212	239.052	684.763	20	-159.234
5.81746	29.2848	198.651	715.932	19.99	-149.714
5.77609	34.14	169.188	747.07	19.98	-139.36
5.75009	39.807	144.449	778.161	20.01	-154.833
5.78872	46.4144	124.718	809.314	19.99	-144.524
5.91328	54.1169	109.269	840.436	20.01	-131.846
6.0899	63.0984	96.5143	871.527	20	-121.712
6.29784	73.5801	85.5916	902.68	20	-130.127
6.54305	85.7681	76.2877	933.833	20	-112.086
6.8441	99.9813	68.4538	964.909	19.98	-75.0571
7.20377	116.58	61.7926	996.062	20.01	-29.6806
7.68993	135.92	56.5768	1027.18	20	-10.1807
8.21172	158.541	51.7957	1058.27	19.99	16.557
8.86908	184.774	47.9996	1089.41	19.99	26.6329
9.40552	199.985	47.0312	1120.6	20	425.734
[step]
Flow sweep - 2
Stress	Shear rate	Viscosity	Step time	Temperature	Normal stress
Pa	1/s	cP	s	Â°C	Pa
0.690946	0.999992	690.952	31.1689	30	-48.2847
0.776895	1.16602	666.281	62.2909	30	-50.2645
0.678708	1.35934	499.293	93.4442	30	-50.0738
0.61632	1.58485	388.883	124.582	29.99	-50.4305
0.539945	1.84784	292.204	155.704	29.99	-52.0451
0.507498	2.15447	235.556	186.857	29.99	-50.6816
0.446228	2.51206	177.634	217.964	30	-51.9091
0.41947	2.92898	143.214	249.086	29.99	-53.9891
0.38263	3.41495	112.045	280.192	29.99	-55.704
0.370616	3.98126	93.0901	311.299	30	-54.4708
0.348464	4.64172	75.0723	342.374	29.99	-54.027
0.355916	5.41232	65.7604	373.496	30	-56.294
0.353511	6.30993	56.0246	404.634	30.01	-57.1836
0.335888	7.35655	45.6584	435.787	29.99	-57.5171
0.352189	8.57697	41.0621	466.893	30.01	-57.5507
0.358969	10.0001	35.8965	498.031	29.99	-58.5401
0.383352	11.6589	32.8806	529.184	30.01	-59.0057
0.388114	13.5945	28.5492	560.306	30	-58.7272
0.40838	15.8491	25.7667	591.459	30	-59.8852
0.427852	18.4785	23.154	622.613	30	-60.5243
0.471651	21.5455	21.8909	653.719	30.01	-61.2708
0.505131	25.1192	20.1094	684.857	30	-60.8553
0.538446	29.2875	18.3848	716.01	29.99	-60.3481
0.584416	34.145	17.1157	747.163	30.01	-58.9834
0.642259	39.8108	16.1328	778.27	30	-59.8499
0.692276	46.417	14.9143	809.423	30	-61.1451
0.758376	54.1171	14.0136	840.561	30	-61.3127
0.817487	63.0955	12.9563	871.667	30	-61.3962
0.906847	73.5643	12.3273	902.805	30	-61.4726
1.00599	85.7708	11.7288	933.958	30	-61.3631
1.09995	100.005	10.999	965.08	30	-61.7083
1.2262	116.592	10.5171	996.171	30	-62.8071
1.33686	135.937	9.83443	1027.32	30	-63.0074
1.48377	158.492	9.36184	1058.43	30	-64.2469
1.65158	184.787	8.93775	1089.57	30	-65.5606
1.75668	200.005	8.78321	1120.71	29.99	-67.9038
[step]
Peak hold - 3
Stress	Shear rate	Viscosity	Step time	Temperature	Normal stress	Time	Velocity	Torque
Pa	1/s	cP	s	Â°C	Pa	s	rad/s	uN.m
0.1023	15.0009	6.81959	10.016	65	-10.2853	3384.74	0.600064	1.28554
0.0909952	14.9968	6.06765	20	64.98	-9.32086	3394.72	0.59991	1.14348
0.0883055	14.9988	5.88749	30.016	65.02	-12.0942	3404.74	0.599973	1.10968
0.0940876	14.9933	6.2753	40.016	64.98	-13.5006	3414.74	0.599735	1.18234
0.103763	14.9993	6.91788	50.016	65.02	-14.3522	3424.74	0.599996	1.30393
0.0969405	14.9956	6.4646	60.02	64.99	-13.3667	3434.74	0.599834	1.21819
0.0821375	14.9983	5.47645	70.016	64.99	-12.0527	3444.74	0.599974	1.03217
0.092403	14.9952	6.16219	80.012	65	-13.7093	3454.73	0.599844	1.16117
0.081021	14.9999	5.40145	90.012	65.01	-13.4728	3464.73	0.600027	1.01814
0.0889032	15.0008	5.92656	100.012	65	-13.6777	3474.73	0.600016	1.11719
0.0892302	14.9981	5.94943	110.012	65	-13.9371	3484.73	0.599936	1.1213
0.0642299	15.0006	4.28181	120.012	65	-17.2202	3494.73	0.600014	0.807137
[step]
Temperature ramp - 4
Stress	Shear rate	Viscosity	Step time	Temperature	Normal stress	Time	Velocity	Torque
Pa	1/s	cP	s	Â°C	Pa	s	rad/s	uN.m
0.0679279	14.9988	4.52888	12.068	64.7	-14.8753	3577.05	0.600007	0.853607
0.0803303	14.9969	5.35645	24.128	64.24	-14.1629	3589.11	0.59989	1.00946
0.0815255	14.9984	5.4356	36.172	63.83	-13.1547	3601.15	0.599992	1.02448
0.0816369	15.002	5.44173	48.212	63.4	-15.6447	3613.19	0.60012	1.02588
0.0687647	14.9992	4.58455	60.256	63.01	-15.2666	3625.24	0.599973	0.864123
0.0712847	14.9963	4.75348	72.3	62.61	-16.1058	3637.28	0.599895	0.89579
0.0706989	15.001	4.71294	84.344	62.23	-16.735	3649.32	0.60004	0.888429
0.0711482	14.9986	4.74366	96.392	61.81	-17.579	3661.37	0.600008	0.894075
0.0704055	14.9988	4.69406	108.428	61.41	-17.3399	3673.41	0.599966	0.884742
0.0786825	14.9986	5.24599	120.472	61	-17.3006	3685.45	0.599934	0.988754
0.0757707	14.9968	5.05247	132.512	60.6	-19.8869	3697.49	0.599902	0.952163
0.0777058	14.9987	5.18085	144.556	60.18	-18.8584	3709.54	0.599936	0.97648
0.0707538	14.9982	4.71749	156.6	59.79	-19.3197	3721.58	0.599976	0.889119
0.0748751	14.9994	4.99189	168.644	59.39	-18.6522	3733.62	0.600008	0.940908
0.0748217	14.9982	4.98871	180.692	58.98	-20.0826	3745.67	0.599943	0.940237
0.0812629	14.9982	5.41819	192.732	58.57	-21.307	3757.71	0.599976	1.02118
0.0786296	14.9973	5.24291	204.772	58.19	-20.3788	3769.75	0.599883	0.988089
0.0732192	15	4.88128	216.816	57.82	-19.4761	3781.8	0.600024	0.920099
0.0844126	15.0003	5.62738	228.86	57.4	-19.5776	3793.84	0.600041	1.06076
0.0725934	15.0016	4.83905	240.904	56.99	-21.2531	3805.88	0.600067	0.912235
0.0758307	14.9984	5.05593	252.944	56.57	-20.4605	3817.92	0.599988	0.952917
0.0793757	14.9999	5.29174	264.988	56.22	-20.9588	3829.97	0.600003	0.997465
0.0761607	14.998	5.07805	277.032	55.78	-21.4971	3842.01	0.599991	0.957064
0.0815757	14.9971	5.43944	289.076	55.38	-20.6574	3854.06	0.599898	1.02511
0.0873832	14.999	5.82594	301.116	54.97	-21.3973	3866.1	0.599955	1.09809
0.0729914	15.0022	4.86538	313.164	54.57	-20.8947	3878.14	0.600134	0.917237
0.089001	14.9981	5.93416	325.204	54.19	-21.6304	3890.18	0.59992	1.11842
0.0831409	15	5.54273	337.3	53.75	-22.2962	3902.28	0.600036	1.04478
0.0770035	14.9993	5.13382	349.304	53.36	-21.8095	3914.28	0.599992	0.967655
0.0760364	15.0017	5.06853	361.348	53	-22.6605	3926.33	0.600066	0.955502
0.0933396	14.9979	6.22351	373.396	52.57	-23.691	3938.38	0.599947	1.17294
0.0899719	15.0009	5.99776	385.436	52.15	-22.5944	3950.42	0.600036	1.13062
0.0795401	15.0022	5.30191	397.476	51.77	-24.2468	3962.46	0.600113	0.99953
0.0849911	15.0006	5.66584	409.52	51.4	-23.9084	3974.5	0.600036	1.06803
0.0927093	14.9986	6.18121	421.564	50.97	-24.3916	3986.54	0.599981	1.16502
0.0828791	14.9984	5.52585	433.604	50.54	-24.6881	3998.58	0.599985	1.04149
0.0882514	15.0002	5.88335	445.648	50.17	-26.8136	4010.63	0.599985	1.109
0.0875527	14.9986	5.83739	457.692	49.75	-23.981	4022.67	0.599987	1.10022
0.0911361	14.9981	6.07651	469.736	49.38	-24.3908	4034.72	0.599955	1.14525
0.0915459	15.0002	6.10298	481.784	48.95	-24.9175	4046.76	0.60001	1.1504
0.0803128	15.0021	5.35345	493.824	48.55	-25.2342	4058.8	0.600111	1.00924
0.0959927	14.9994	6.39975	505.864	48.17	-25.5222	4070.84	0.599992	1.20628
0.0927197	14.9984	6.18198	517.908	47.76	-26.1055	4082.89	0.599944	1.16515
0.0950824	14.9989	6.33929	529.952	47.34	-27.7094	4094.93	0.599996	1.19484
0.099374	14.9997	6.62506	542	46.95	-26.7487	4106.98	0.59998	1.24877
0.0973169	14.9992	6.48812	554.036	46.56	-26.8178	4119.02	0.600022	1.22292
0.0968338	14.9996	6.45577	566.084	46.18	-27.7256	4131.06	0.599967	1.21685
0.107187	15	7.14577	578.124	45.72	-28.6913	4143.1	0.600034	1.34695
0.1085	15.0011	7.23278	590.168	45.34	-28.2992	4155.15	0.600083	1.36345
0.0944736	15.0006	6.29801	602.208	44.95	-28.7692	4167.19	0.600016	1.18719
0.102382	14.9979	6.82642	614.252	44.54	-28.8153	4179.23	0.599974	1.28657
0.111679	14.998	7.44627	626.296	44.15	-28.5726	4191.28	0.599896	1.4034
0.107266	14.9993	7.15143	638.344	43.75	-28.853	4203.32	0.599984	1.34795
0.104411	14.9991	6.96116	650.388	43.34	-29.6404	4215.37	0.6	1.31207
0.0985105	14.9997	6.56749	662.432	42.93	-30.5555	4227.41	0.599996	1.23792
0.115198	14.9987	7.68054	674.472	42.55	-31.3486	4239.45	0.600005	1.44762
0.104225	15.0008	6.94797	686.528	42.14	-32.4565	4251.51	0.600028	1.30973
0.114645	14.9975	7.64429	698.568	41.74	-32.1733	4263.55	0.599944	1.44067
0.113542	15.0007	7.5691	710.612	41.34	-31.8806	4275.59	0.600037	1.42681
0.113038	15.0009	7.53544	722.656	40.95	-33.2981	4287.64	0.600023	1.42048
0.117782	14.998	7.85317	734.7	40.55	-33.2694	4299.68	0.599957	1.48009
0.118087	14.9977	7.87364	746.744	40.14	-33.6099	4311.72	0.599903	1.48392
0.129223	15.0003	8.6147	758.788	39.72	-33.4378	4323.77	0.600022	1.62387
0.134952	14.9955	8.99954	770.828	39.33	-35.6391	4335.81	0.599855	1.69586
0.1281	14.9997	8.54019	782.872	38.92	-35.0593	4347.85	0.599984	1.60975
0.129068	14.9981	8.60566	794.916	38.53	-35.1955	4359.9	0.59995	1.62192
0.134447	14.9987	8.96388	806.956	38.13	-35.5931	4371.94	0.599952	1.68951
0.145506	14.9981	9.70161	819	37.71	-35.6504	4383.98	0.599956	1.82848
0.141884	14.9989	9.45963	831.044	37.31	-37.4315	4396.02	0.599987	1.78297
0.15249	15	10.1659	843.088	36.91	-38.0869	4408.07	0.600002	1.91624
0.146659	15.0011	9.77655	855.132	36.52	-38.1151	4420.11	0.600097	1.84297
0.158472	15.0033	10.5625	867.172	36.12	-38.5761	4432.15	0.600122	1.99142
0.161501	14.9982	10.768	879.216	35.73	-39.8559	4444.2	0.599985	2.02948
0.15641	14.9977	10.4289	891.26	35.3	-40.1206	4456.24	0.599936	1.9655
0.154351	14.9989	10.2908	903.3	34.92	-39.9749	4468.28	0.599963	1.93963
0.155422	14.9982	10.3627	915.344	34.51	-41.0301	4480.32	0.599967	1.95309
0.176742	15.0018	11.7814	927.388	34.09	-41.8103	4492.37	0.60005	2.22101
0.188177	14.9986	12.5463	939.436	33.7	-41.6488	4504.42	0.599973	2.3647
0.180992	14.9983	12.0675	951.48	33.32	-42.5098	4516.46	0.599974	2.27441
0.185035	14.9987	12.3367	963.516	32.9	-42.3823	4528.5	0.599969	2.32522
0.192678	14.9984	12.8466	975.564	32.52	-42.4956	4540.54	0.599956	2.42126
0.1813	15.0029	12.0843	987.604	32.09	-51.3359	4552.58	0.600125	2.27828
0.178624	15.0003	11.908	999.664	31.7	-50.5377	4564.64	0.600037	2.24465
0.204282	14.9972	13.6214	1011.7	31.3	-51.1298	4576.68	0.599916	2.56708
0.229245	15.0003	15.2827	1023.75	30.88	-50.8202	4588.73	0.600006	2.88078
0.279753	14.9974	18.6534	1035.79	30.51	-51.698	4600.77	0.599947	3.51548
0.3789	14.9997	25.2606	1047.84	30.09	-55.1162	4612.82	0.599998	4.7614
0.789112	15.0032	52.5963	1059.88	29.68	-64.1398	4624.86	0.600185	9.91628
1.21278	15.001	80.8468	1071.92	29.26	-71.8655	4636.9	0.600086	15.2403
1.97571	14.9995	131.718	1083.96	28.9	-77.3608	4648.94	0.599967	24.8275
3.86185	14.9948	257.547	1096.01	28.48	-84.4334	4660.99	0.599838	48.5295
6.89757	15.0019	459.78	1108.05	28.06	-91.1523	4673.03	0.600059	86.6774
8.77628	15.0001	585.082	1120.09	27.67	-129.305	4685.07	0.600029	110.286
10.0864	14.9989	672.477	1132.14	27.3	-136.951	4697.12	0.599972	126.75
11.1577	14.999	743.899	1144.18	26.88	-138.371	4709.16	0.599968	140.212
12.099	14.9973	806.748	1156.22	26.45	-123.439	4721.2	0.599933	152.041
13.162	14.9967	877.663	1168.26	26.06	-76.9586	4733.24	0.599878	165.399
14.4394	14.9986	962.715	1180.31	25.67	-79.6921	4745.29	0.599985	181.451
15.7221	14.9977	1048.3	1192.35	25.28	-108.121	4757.33	0.599915	197.57
16.3176	14.9966	1088.09	1204.39	24.87	-214.458	4769.37	0.599863	205.053
17.6177	14.9972	1174.73	1216.44	24.45	-212.045	4781.42	0.599931	221.39
18.5712	15.0009	1238	1228.48	24.07	-199.875	4793.46	0.600042	233.372
19.725	14.9973	1315.24	1240.52	23.66	-168.956	4805.5	0.599915	247.872
20.6295	14.9995	1375.35	1252.57	23.27	-82.5373	4817.55	0.600007	259.238
21.288	15.0011	1419.09	1264.61	22.88	-124.311	4829.59	0.600063	267.513
21.4372	14.9978	1429.36	1276.65	22.48	-219.747	4841.63	0.599909	269.388
21.9311	15.0012	1461.96	1288.7	22.05	-258.428	4853.68	0.600053	275.594
22.3612	14.9978	1490.96	1300.74	21.65	-285.699	4865.72	0.599938	280.999
22.7227	14.9979	1515.06	1312.78	21.28	-246.739	4877.76	0.599941	285.542
22.9182	15.0012	1527.75	1324.84	20.87	-214.183	4889.82	0.600047	287.999
23.6005	14.9997	1573.4	1336.88	20.44	-171.941	4901.86	0.600025	296.573
23.6385	15.0004	1575.85	1348.93	20.07	-219.338	4913.91	0.599988	297.05
24.2963	14.9991	1619.85	1360.97	19.66	-257.815	4925.95	0.599989	305.316
24.0928	14.9987	1606.33	1373.01	19.25	-287.926	4937.99	0.599988	302.759
24.317	15.0012	1621.01	1385.06	18.82	-291.059	4950.04	0.600074	305.577
24.5494	15.002	1636.41	1397.1	18.45	-286.508	4962.08	0.600109	308.497
25.9031	14.9964	1727.29	1409.14	18.07	-273.906	4974.12	0.599871	325.508
25.9937	14.9952	1733.48	1421.18	17.64	-186.415	4986.16	0.599835	326.647
26.944	14.9999	1796.27	1433.23	17.22	-256.443	4998.21	0.600029	338.588
25.6439	14.997	1709.93	1445.28	16.86	-273.869	5010.26	0.599905	322.251
27.1095	14.9975	1807.6	1457.32	16.45	-307.925	5022.3	0.599957	340.668
27.0782	14.9988	1805.37	1469.36	16.05	-281.29	5034.34	0.599971	340.275
28.4961	14.9967	1900.17	1481.4	15.64	-297.402	5046.38	0.599879	358.093
28.0212	14.9956	1868.63	1493.44	15.25	-209.187	5058.42	0.599868	352.125
28.8117	14.9998	1920.81	1505.49	14.84	-308.248	5070.47	0.600017	362.059
28.5027	14.9981	1900.42	1517.53	14.44	-285.386	5082.51	0.599965	358.176
29.8252	14.9984	1988.55	1529.58	14.02	-331.27	5094.56	0.599951	374.794
29.2955	15.0007	1952.94	1541.62	13.64	-341.018	5106.6	0.600079	368.138
30.2764	14.9973	2018.78	1553.66	13.25	-285.502	5118.64	0.599925	380.464
30.6106	14.9995	2040.77	1565.7	12.84	-200.876	5130.68	0.6	384.664
32.2496	14.9999	2149.99	1577.74	12.42	-132.784	5142.72	0.600033	405.26
30.5778	15.0013	2038.34	1589.79	12.04	-151.281	5154.77	0.60006	384.252
31.7319	14.998	2115.74	1601.83	11.63	-177.189	5166.81	0.599951	398.755
27.4696	14.9949	1831.93	1613.88	11.24	-204.42	5178.86	0.599812	345.193
30.9427	15.0056	2062.07	1625.92	10.83	-191.912	5190.9	0.60021	388.837
27.797	14.9958	1853.66	1637.96	10.41	-198.676	5202.94	0.599888	349.308
26.447	14.9967	1763.53	1650.02	10.04	-177.714	5215	0.599848	332.343
[step]
Temperature ramp - 5
Stress	Shear rate	Viscosity	Step time	Temperature	Normal stress	Time	Velocity	Torque
Pa	1/s	cP	s	Â°C	Pa	s	rad/s	uN.m
25.1907	14.9987	1679.52	12.064	10.31	-209.459	5297.23	0.599983	316.556
26.5369	15.0006	1769.06	24.124	10.74	-291.134	5309.29	0.600058	333.472
24.838	14.9969	1656.22	36.168	11.16	-256.984	5321.33	0.599883	312.124
22.9628	15.0076	1530.07	48.212	11.57	-271.848	5333.38	0.600339	288.559
19.7939	14.9993	1319.65	60.252	11.99	-242.988	5345.42	0.599962	248.737
19.9595	15.0003	1330.6	72.3	12.38	-180.65	5357.46	0.600028	250.818
17.2356	14.9958	1149.36	84.352	12.77	-251.236	5369.52	0.599884	216.589
15.2417	14.998	1016.25	96.384	13.19	-307.68	5381.55	0.599904	191.533
18.2279	15.0015	1215.08	108.424	13.6	-266.136	5393.59	0.600076	229.059
16.5885	15.0001	1105.89	120.468	13.99	-273.796	5405.63	0.600018	208.457
15.0716	14.9979	1004.91	132.512	14.4	-304.358	5417.68	0.599945	189.395
15.52	14.9965	1034.91	144.556	14.8	-246.754	5429.72	0.599888	195.03
15.4414	15.0011	1029.35	156.6	15.19	-244.89	5441.76	0.600035	194.042
14.9633	14.9976	997.714	168.64	15.58	-270.357	5453.8	0.599943	188.034
14.0333	15.0014	935.471	180.688	16.02	-272.545	5465.85	0.600027	176.348
14.8753	15.0014	991.594	192.728	16.4	-262.356	5477.89	0.600074	186.928
14.1809	14.9997	945.412	204.768	16.8	-296.339	5489.93	0.60001	178.203
13.202	14.9975	880.28	216.812	17.18	-284.918	5501.98	0.599926	165.901
12.9934	14.9959	866.465	228.856	17.62	-282.845	5514.02	0.599896	163.28
12.6312	14.9996	842.099	240.9	18.01	-253.865	5526.06	0.599998	158.728
12.5876	15.0012	839.104	252.944	18.4	-271.471	5538.11	0.600085	158.18
12.7423	14.9991	849.536	264.988	18.82	-278.064	5550.15	0.600004	160.124
11.319	14.9974	754.73	277.032	19.22	-279.05	5562.2	0.599897	142.239
11.3692	14.9996	757.965	289.076	19.62	-271.364	5574.24	0.600016	142.869
11.0875	14.9979	739.268	301.116	19.99	-296.689	5586.28	0.59991	139.329
11.1587	14.9979	744.015	313.16	20.41	-253.465	5598.32	0.599923	140.224
10.4695	14.9976	698.075	325.204	20.81	-224.926	5610.37	0.599928	131.563
10.6348	15.001	708.94	337.26	21.22	-271.978	5622.42	0.600028	133.641
10.208	14.9959	680.714	349.304	21.61	-249.299	5634.47	0.599853	128.277
9.53107	14.9972	635.522	361.348	22.01	-286.036	5646.51	0.599886	119.771
9.15475	14.9977	610.41	373.392	22.44	-276.051	5658.56	0.599909	115.042
8.58784	14.9995	572.543	385.436	22.8	-274.542	5670.6	0.599999	107.918
8.48893	14.9979	566.006	397.476	23.22	-232.735	5682.64	0.599924	106.675
8.36455	14.9998	557.643	409.52	23.63	-259.744	5694.68	0.600038	105.112
7.89011	15.0007	525.982	421.56	24.04	-235.562	5706.72	0.600013	99.1501
7.33011	15.0046	488.524	433.604	24.41	-267.888	5718.77	0.600222	92.1129
6.92622	15.0027	461.665	445.648	24.83	-284.03	5730.81	0.600142	87.0374
6.31797	14.9972	421.277	457.692	25.24	-281.302	5742.86	0.599901	79.394
5.96684	14.998	397.841	469.736	25.65	-255.431	5754.9	0.599941	74.9815
5.78602	14.9996	385.745	481.784	26.05	-254.013	5766.95	0.599992	72.7093
5.97349	15.0047	398.108	493.82	26.44	-230.035	5778.98	0.600208	75.0651
5.33725	14.9982	355.86	505.864	26.86	-255.181	5791.03	0.599974	67.0699
4.89935	15.0016	326.59	517.908	27.23	-261.772	5803.07	0.600072	61.5671
4.52138	15	301.426	529.948	27.63	-246.822	5815.11	0.600027	56.8173
4.79179	15.0054	319.337	541.992	28.06	-252.108	5827.16	0.600203	60.2154
4.00002	14.9979	266.705	554.036	28.46	-185.938	5839.2	0.599923	50.2657
3.76375	14.9988	250.937	566.08	28.83	-198.859	5851.24	0.599984	47.2967
3.3846	14.9984	225.665	578.124	29.25	-177.16	5863.29	0.599905	42.5322
3.11255	14.9967	207.548	590.168	29.66	-160.084	5875.33	0.599894	39.1134
2.90108	14.998	193.431	602.208	30.06	-125.259	5887.37	0.599918	36.456
2.62373	14.998	174.939	614.252	30.44	-100.546	5899.42	0.599945	32.9708
2.72757	14.9997	181.841	626.292	30.85	-85.9028	5911.46	0.600023	34.2757
2.70897	15.002	180.574	638.336	31.27	-65.1426	5923.5	0.600064	34.0419
1.66875	14.9996	111.253	650.38	31.67	-63.1337	5935.54	0.600041	20.9701
1.27224	14.9974	84.8312	662.444	32.05	-63.6932	5947.61	0.59992	15.9875
0.988289	15	65.886	674.484	32.48	-63.714	5959.65	0.600028	12.4192
0.865254	14.9978	57.6919	686.524	32.86	-62.4583	5971.69	0.59992	10.8731
0.700992	15.0004	46.7316	698.568	33.28	-60.889	5983.73	0.600017	8.80893
0.611168	14.9975	40.7513	710.608	33.62	-61.0084	5995.77	0.599951	7.68016
0.53102	15.0008	35.3995	722.652	34.08	-59.0266	6007.82	0.60002	6.673
0.465784	15.0004	31.0514	734.696	34.49	-58.6268	6019.86	0.600026	5.85321
0.41692	14.9976	27.7991	746.74	34.89	-57.9248	6031.9	0.599965	5.23917
0.350226	14.9999	23.3485	758.784	35.24	-57.0691	6043.95	0.599998	4.40107
0.309115	14.9987	20.6094	770.832	35.68	-55.4286	6056	0.599986	3.88445
0.272706	15.0004	18.1799	782.872	36.08	-55.7195	6068.04	0.600004	3.42692
0.237112	14.9999	15.8076	794.912	36.48	-54.4162	6080.08	0.59999	2.97964
0.217016	14.9993	14.4684	806.956	36.86	-54.5913	6092.12	0.600001	2.7271
0.197454	15.0001	13.1635	819	37.29	-52.3647	6104.16	0.599982	2.48128
0.177411	15.0009	11.8267	831.044	37.69	-53.4057	6116.21	0.60005	2.22941
0.168649	15.0001	11.2432	843.084	38.08	-51.8103	6128.25	0.600004	2.11931
0.155747	14.9986	10.384	855.132	38.48	-51.1973	6140.3	0.599975	1.95717
0.153065	14.9983	10.2055	867.172	38.87	-49.7311	6152.34	0.599961	1.92347
0.14407	14.9994	9.60507	879.216	39.29	-49.6592	6164.38	0.599967	1.81044
0.136466	14.9986	9.09859	891.256	39.69	-49.2874	6176.42	0.599979	1.71488
0.140193	15.0002	9.34609	903.3	40.08	-48.1776	6188.46	0.600048	1.76172
0.124254	14.9996	8.28382	915.344	40.5	-46.9397	6200.51	0.600001	1.56142
0.121341	14.9998	8.08953	927.384	40.89	-46.9887	6212.55	0.600005	1.52482
0.117783	14.9983	7.85307	939.428	41.29	-45.9975	6224.59	0.599941	1.4801
0.113723	14.9974	7.58282	951.472	41.69	-45.0372	6236.64	0.599936	1.42908
0.109559	14.9996	7.30415	963.516	42.09	-45.4239	6248.68	0.599968	1.37676
0.110052	14.998	7.33774	975.564	42.5	-45.567	6260.73	0.59994	1.38295
0.10927	14.9969	7.28618	987.6	42.88	-45.8923	6272.76	0.599907	1.37313
0.103085	14.9998	6.87244	999.66	43.32	-43.9411	6284.82	0.599998	1.29541
0.103223	14.9985	6.88224	1011.7	43.7	-43.5879	6296.86	0.599991	1.29714
0.0995634	14.9996	6.63775	1023.75	44.08	-43.4273	6308.91	0.59997	1.25115
0.0960301	14.9986	6.4026	1035.79	44.52	-43.0514	6320.95	0.599961	1.20675
0.0956649	14.9997	6.37779	1047.83	44.91	-42.1399	6332.99	0.600012	1.20216
0.0943924	14.9994	6.2931	1059.88	45.32	-41.8181	6345.04	0.599977	1.18617
0.093303	14.9978	6.22112	1071.92	45.68	-40.5447	6357.08	0.599929	1.17248
0.0996087	14.9984	6.64128	1083.96	46.1	-39.9439	6369.12	0.59994	1.25172
0.0865166	14.9998	5.76784	1096	46.52	-38.4278	6381.16	0.600019	1.0872
0.0871532	14.9991	5.81058	1108.05	46.94	-38.5389	6393.21	0.600004	1.0952
0.0833829	15.0001	5.55883	1120.09	47.33	-37.4239	6405.25	0.599999	1.04782
0.0877445	14.9972	5.85073	1132.14	47.73	-36.8423	6417.3	0.599953	1.10263
0.0852314	14.9999	5.68213	1144.18	48.12	-35.8129	6429.34	0.599995	1.07105
0.0862397	14.9959	5.75088	1156.22	48.53	-35.8611	6441.38	0.599859	1.08372
0.0784265	14.9979	5.22915	1168.26	48.92	-35.2988	6453.42	0.599947	0.985536
0.089504	14.9981	5.96769	1180.31	49.32	-34.7206	6465.47	0.599934	1.12474
0.0875273	14.9994	5.83537	1192.35	49.71	-34.5855	6477.51	0.600019	1.0999
0.0922597	14.9975	6.15169	1204.39	50.14	-33.967	6489.55	0.599896	1.15937
0.0918435	14.9976	6.1239	1216.44	50.52	-34.5462	6501.6	0.59993	1.15414
0.0911186	15.0011	6.07413	1228.48	50.94	-32.3002	6513.64	0.600042	1.14503
0.0905822	14.9993	6.0391	1240.52	51.32	-32.658	6525.68	0.599969	1.13829
0.0834983	14.9994	5.56678	1252.56	51.72	-31.0137	6537.72	0.600002	1.04927
0.0782019	14.9986	5.21394	1264.61	52.14	-30.0281	6549.77	0.59995	0.982714
0.0824462	15.0008	5.49612	1276.65	52.54	-31.2338	6561.81	0.60004	1.03605
0.0807807	14.9987	5.38583	1288.69	52.95	-29.8013	6573.85	0.599986	1.01512
0.0843259	14.9985	5.62228	1300.74	53.32	-29.9114	6585.9	0.599918	1.05967
0.0854877	14.9978	5.70003	1312.78	53.74	-29.9055	6597.94	0.599936	1.07427
0.0788908	14.9999	5.25941	1324.84	54.16	-28.8505	6610	0.600023	0.991371
0.0776971	14.9995	5.17999	1336.88	54.56	-28.7536	6622.04	0.600004	0.976371
0.0847046	14.998	5.64773	1348.93	54.93	-26.9281	6634.09	0.599946	1.06443
0.0763051	15.0017	5.08642	1360.97	55.35	-28.4779	6646.13	0.600064	0.958878
0.085498	14.9945	5.70195	1373.01	55.76	-27.4967	6658.17	0.599833	1.0744
0.0791471	15.0016	5.27591	1385.05	56.15	-27.0992	6670.21	0.600052	0.994592
0.0798616	14.9972	5.32509	1397.1	56.54	-26.6648	6682.26	0.599912	1.00357
0.0848574	14.9966	5.65844	1409.14	56.94	-24.2974	6694.3	0.5999	1.06635
0.0787339	14.9995	5.24911	1421.18	57.36	-25.2538	6706.34	0.599989	0.989399
0.0874843	14.997	5.83346	1433.23	57.75	-23.8841	6718.39	0.599922	1.09936
0.0712609	14.998	4.75137	1445.27	58.16	-24.086	6730.43	0.599911	0.895491
0.0735531	14.9986	4.90401	1457.32	58.58	-24.2969	6742.48	0.599946	0.924295
0.0764428	14.9985	5.09669	1469.36	58.96	-22.1646	6754.52	0.599967	0.960608
0.0728979	15.0012	4.85946	1481.4	59.34	-22.7733	6766.56	0.600063	0.916062
0.0840068	14.9947	5.60242	1493.44	59.77	-21.3928	6778.6	0.59982	1.05566
0.069922	15.0008	4.66122	1505.48	60.16	-22.9683	6790.64	0.60002	0.878666
0.0858514	14.9962	5.72489	1517.53	60.58	-22.6848	6802.69	0.599876	1.07884
0.0731171	14.9987	4.8749	1529.58	60.96	-20.8945	6814.74	0.599997	0.918817
0.0749357	15.0018	4.99513	1541.62	61.36	-18.8143	6826.78	0.600066	0.94167
0.0736492	15.0007	4.9097	1553.66	61.76	-19.493	6838.82	0.600076	0.925503
0.0747946	15.0008	4.98605	1565.7	62.21	-21.6538	6850.86	0.600006	0.939897
0.063575	15.0001	4.2383	1577.74	62.59	-22.5136	6862.9	0.600029	0.798907
0.0619335	14.9992	4.12912	1589.78	62.97	-22.629	6874.94	0.59998	0.778279
0.0627032	15.0014	4.17983	1601.83	63.36	-22.9388	6886.99	0.600048	0.787952
0.0742254	14.9992	4.94862	1613.87	63.76	-22.4521	6899.03	0.599981	0.932744
0.0693984	14.9979	4.62721	1625.92	64.17	-20.2889	6911.08	0.599917	0.872086
0.0607903	15.0022	4.05209	1637.96	64.61	-21.3366	6923.12	0.600064	0.763914
0.0634474	15.0029	4.22901	1650.02	64.99	-20.0008	6935.18	0.600141	0.797303

## Sheet: DCO+10%MES
Filename	DCO+10%MES
Instrument name	5332-0956
Operator	Hazri
rundate	2024-02-19
Sample name	Dulang+10%MES
Geometry name	40mm cross hatch parallel plate	Peltier plate Steel - 996317
Procedure name	Sample
	Flow sweep
	Sample
	Sample
	Flow sweep
	Sample
	Peak hold
	Temperature ramp
	Temperature ramp
	End of test
proceduresegments	Flow sweep#Flow sweep#Peak hold#Temperature ramp#Temperature ramp#End of test
[File Parameters]
Name	DCO+10%MES
Instrument type	Discovery HR-1
Instrument serial number	5332-0956
Instrument name	5332-0956
Instrument location	NOT_SET
Company name	UTP
Trios version	5.1.1.46572
File name	C:\Users\UTP\Documents\TA\Results\Hazri\2024\Nazliah 16022024\Dulang+10%MES.tri
Instrument firmware version	9.5
Run date	2024-02-19 15:05:29
Time at start of test	294.685
[Geometry Parameters]
Geometry Type	Parallel plate
Name	40mm cross hatch parallel plate, Peltier plate Steel - 996317
Diameter	40.0 mm
Gap	800.0 um
Loading gap	50000.0 um
Trim gap offset	50.0 um
Material	Steel
Material	Stainless steel
Environmental System	Peltier plate
Serial number	996317
Notes
[Geometry Extended Parameters]
Expansion coefficient	0.237578 um/Â°C
Expansion coefficient enabled	yes
Compliance	1.03 mrad/N.m
Geometry Inertia	7.53369 uN.m.sÂ²
Friction	0.28221 uN.m/(rad/s)
Friction correction enabled	yes
Stress constant	79577.5 Pa/N.m
Strain constant	25.0 1/rad
Normal Stress Constant	1591.55 Pa/N
Fluid Density Constant	6.70206e-11
[Instrument Options]
ETC camera available	no
Friction	0.282210 uN.m/(rad/s)
Friction calibration date	2024-02-19 10:56:38
Friction correction enabled	yes
Rotational mapping date	2024-02-19 10:59:16
Rotational mapping geometry	40mm cross hatch parallel plate, Peltier plate Steel - 996317
Rotational mapping number of iterations	1
Rotational mapping type	standard
Smart swap enabled	yes
[Temperature Options]
Current temperature system compensation	0.237578 um/Â°C
Current temperature system offset	0.000 Â°C
Current temperature system span	1
Gap temperature compensation calibration date	2023-10-02 12:12:34
Gap temperature compensation enabled	yes
Purge gas only (no active cooling)	no
Temperature control enabled	yes
Temperature system control	Peltier plate
Upper temperature system fitted	no
Temperature wait duration	00:00:10 hh:mm:ss
Temperature wait tolerance	0.200000 Â°C
[Inertia Options]
Instrument inertia	21.3824 uN.m.sÂ²
Instrument inertia calibration date	2023-11-23 10:54:24
[Gap Options]
Axial force for sample compression	1.00000 N
Closure distance	1000.00 um
Closure profile	exponential
Closure velocity	100.000 um/s
Gap velocity (coarse)	6000.00 um/s
Gap velocity (fine)	1000.00 um/s
Gap velocity (other)	6000.00 um/s
Gap zero mode	standard (DHR) or deceleration (AR)
Gap handling at start of test	Flag mismatches between geometry and instrument gap
Gap tolerance	4.00000 um
Gap wait duration	00:00:02 hh:mm:ss
Override wait for gap	no
[Axial Force Control]
Axial force action outside range	Return to initial value
Control axial force active	no
Control axial force max gap change up	1000.00 um
Control axial force min gap change down	1000.00 um
Control axial force sensitivity	0.100000 N
Control axial force set initial value	no
Control axial force type	Compression
Controlled axial force	1.00000 N
[Flow Options]
Flow collect all points	no
Flow collect negative shear rate data	yes
Flow inertia correction	no
Flow non-steady state minimum velocity	1.00000e-4 rad/s
Flow torque limit	0.100000 uN.m
Flow velocity limit	1.00000e-4 rad/s
Flow velocity tolerance	0.05
Flow zero strain at start of step	yes
[Oscillation Options]
Oscillation displacement limit	1.00000e-5 rad
Oscillation displacement tolerance	0.05
Oscillation raw phase limit	170.000 Â°
Oscillation torque limit	0.100000 uN.m
Oscillation torque tolerance	0.01
Oscillation velocity tolerance	0.05
[Conditioning Options]
Zero axial force before run	no
Zero speed after preshear	Leave as is
Zero velocity threshold	0.100000 rad/s
[Experiment all steps options]
Maximum axial force limit	50.0000 N
Minimum axial force limit	0.100000 N
Temperature tolerance (results)	1.00000 Â°C
[step]
Flow sweep - 1
Stress	Shear rate	Viscosity	Step time	Temperature	Normal stress
Pa	1/s	cP	s	Â°C	Pa
27.6105	1.00005	27609.1	31.1377	19.99	-1206.17
21.3843	1.16602	18339.5	62.2909	20.01	-1009.96
12.8948	1.35975	9483.2	93.4286	20.01	-1065.99
9.82432	1.58499	6198.33	124.551	19.99	-876.979
6.13588	1.84789	3320.48	155.673	19.99	-1126.89
4.55854	2.15469	2115.63	186.779	20.01	-958.17
4.21626	2.51203	1678.43	217.995	19.99	-884.658
3.88017	2.92862	1324.91	249.117	20	-963.09
3.51197	3.41476	1028.47	280.239	20	-1101.16
3.45581	3.98112	868.052	311.377	19.99	-798.196
3.17459	4.64163	683.938	342.53	19.99	-888.656
3.12683	5.41173	577.788	373.636	20	-771.103
3.09257	6.30933	490.158	404.758	20	-983.754
2.87119	7.35768	390.231	435.896	20	-1098.44
2.86571	8.57785	334.082	466.971	19.99	-955.071
2.8323	9.99935	283.248	498.14	19.97	-907.833
2.72181	11.661	233.41	529.278	20	-1095.13
2.60236	13.5932	191.446	560.4	20	-982.038
2.64853	15.8502	167.097	591.522	20.02	-816.978
2.60997	18.4791	141.239	622.675	19.99	-968.814
2.61564	21.5454	121.402	653.782	19.99	-1011.65
2.71578	25.1185	108.119	684.904	20	-889.082
2.91021	29.2923	99.3504	716.01	20	-897.296
3.1111	34.1473	91.1083	747.163	20	-983.324
3.45377	39.8143	86.7471	778.27	20	-978.201
3.87047	46.4199	83.3795	809.423	20.01	-977.998
4.26677	54.1209	78.8378	840.561	19.98	-1050.84
4.65072	63.1	73.704	871.652	19.99	-1062.94
5.03692	73.5652	68.4688	902.774	20	-781.372
5.47923	85.7752	63.8789	933.958	19.99	-911.655
5.91844	100.007	59.1804	965.096	20.02	-886.263
6.53922	116.595	56.0851	996.218	20	-990.165
7.25373	135.936	53.3615	1027.36	20.01	-590.795
8.06114	158.509	50.8561	1058.49	20	-623.235
9.07915	184.795	49.1308	1089.58	19.99	-762.824
9.33194	200.01	46.6574	1120.71	20.01	-733.993
[step]
Flow sweep - 2
Stress	Shear rate	Viscosity	Step time	Temperature	Normal stress
Pa	1/s	cP	s	Â°C	Pa
0.265478	0.999963	265.488	31.1065	30.01	-36.8971
0.346463	1.16592	297.16	62.2285	30	-36.7897
0.310268	1.35939	228.24	93.3818	29.98	-36.1939
0.275004	1.58483	173.522	124.488	30	-37.4047
0.263149	1.84787	142.407	155.579	30	-39.0167
0.223033	2.15437	103.526	186.701	29.99	-40.1405
0.219473	2.51176	87.3782	217.808	30	-39.8141
0.223185	2.92855	76.2099	248.945	30.01	-39.2954
0.202399	3.4143	59.2798	280.114	30	-39.9055
0.188904	3.98063	47.4558	311.236	30	-40.5887
0.188849	4.64172	40.6852	342.343	30.01	-40.7008
0.187197	5.41094	34.596	373.465	30	-39.7675
0.185142	6.30909	29.3453	404.602	30.01	-41.0375
0.188515	7.35616	25.6268	435.74	29.99	-41.3553
0.193805	8.57725	22.5952	466.878	30	-40.8911
0.195035	10.0004	19.5027	498.015	30.01	-41.3552
0.199025	11.6594	17.0699	529.137	30	-41.2757
0.198295	13.5937	14.5872	560.244	30	-41.0445
0.153926	15.8487	9.71222	591.366	29.99	-41.3039
0.132616	18.4784	7.17685	622.503	30	-40.6539
0.137386	21.5436	6.37713	653.594	29.98	-40.518
0.15834	25.1188	6.30365	684.763	29.98	-41.9688
0.15841	29.2869	5.40892	715.948	29.99	-42.2135
0.170497	34.1459	4.99318	747.07	30	-42.0391
0.190963	39.8098	4.79687	778.176	30	-42.8852
0.216488	46.4149	4.66419	809.361	29.99	-42.8388
0.27357	54.1155	5.05529	840.467	30	-43.4123
0.302882	63.0925	4.80061	871.574	29.99	-43.4826
0.344643	73.5625	4.68504	902.727	29.99	-44.236
0.378953	85.7665	4.41842	933.849	30	-44.7224
0.454095	99.9971	4.54108	964.94	30	-45.7392
0.529356	116.59	4.54032	996.031	30	-46.9931
0.599965	135.931	4.41374	1027.25	29.99	-46.7417
0.750094	158.488	4.7328	1058.35	29.99	-47.6441
0.963416	184.783	5.21376	1089.49	30.02	-48.5975
1.06921	199.995	5.34621	1120.64	30.01	-49.0377
[step]
Peak hold - 3
Stress	Shear rate	Viscosity	Step time	Temperature	Normal stress	Time	Velocity	Torque
Pa	1/s	cP	s	Â°C	Pa	s	rad/s	uN.m
0.0459323	14.9986	3.06243	10.016	65.01	-24.4016	3379.31	0.599945	0.577202
0.043771	15.0005	2.91798	20	65.01	-25.0717	3389.29	0.60003	0.550043
0.0412102	14.999	2.74752	30.012	65.01	-24.8732	3399.31	0.599984	0.517863
0.0450429	14.998	3.00327	40.012	65.01	-24.8377	3409.31	0.599949	0.566026
0.058994	14.9952	3.9342	50.012	65.01	-25.1377	3419.31	0.599834	0.74134
0.0447786	14.9985	2.98553	60.012	65.01	-26.3292	3429.31	0.599978	0.562704
0.0452345	15.0017	3.01528	70.012	65	-25.4124	3439.31	0.600072	0.568433
0.0474941	15.0007	3.16611	80.012	65	-27.2717	3449.31	0.600034	0.596828
0.0436268	15.001	2.90826	90.008	65	-26.6269	3459.3	0.600046	0.548231
0.0498437	14.9988	3.32318	100.008	65	-26.4223	3469.3	0.59998	0.626354
0.0400416	15.0001	2.66941	110.008	64.99	-26.8125	3479.3	0.600038	0.503177
0.0444471	14.9991	2.96333	120.008	65.03	-26.9822	3489.3	0.599994	0.558539
[step]
Temperature ramp - 4
Stress	Shear rate	Viscosity	Step time	Temperature	Normal stress	Time	Velocity	Torque
Pa	1/s	cP	s	Â°C	Pa	s	rad/s	uN.m
0.041834	15.001	2.79275	12.064	64.68	-31.6034	3571.6	0.600061	0.525701
0.0425783	15	2.82138	24.124	64.25	-32.7347	3583.66	0.600049	0.535055
0.0430041	15.0007	2.83437	36.168	63.8	-33.472	3595.7	0.600065	0.540405
0.0421936	15.0006	2.85094	48.208	63.41	-33.8998	3607.74	0.600018	0.530221
0.0429105	15.0004	2.87566	60.256	63.02	-34.8517	3619.79	0.600048	0.539229
0.0431186	14.9994	2.90993	72.296	62.63	-34.9928	3631.83	0.599991	0.541844
0.0444802	15.0012	2.80804	84.348	62.23	-34.641	3643.88	0.600077	0.558955
0.0456316	14.9985	2.7327	96.388	61.81	-35.4204	3655.92	0.599983	0.573424
0.0342989	15.002	2.64885	108.428	61.39	-37.1278	3667.96	0.600081	0.431013
0.03743	14.9996	2.52794	120.468	61	-39.597	3680	0.600034	0.470359
0.0372045	15.0005	2.43382	132.512	60.6	-38.6388	3692.05	0.600023	0.467525
0.0350597	15.0019	2.50332	144.556	60.2	-39.896	3704.09	0.600096	0.440573
0.0385713	15.001	2.52085	156.6	59.8	-40.4639	3716.14	0.600078	0.484701
0.0395034	14.9999	2.5247	168.64	59.4	-39.1774	3728.18	0.600001	0.496414
0.0387644	14.9995	2.5388	180.688	58.99	-41.2811	3740.22	0.600016	0.487128
0.0374677	15.0037	2.51586	192.732	58.6	-42.3282	3752.27	0.600146	0.470833
0.0362256	14.9999	2.49659	204.772	58.21	-43.459	3764.31	0.600023	0.455224
0.0366977	15.0016	2.49753	216.816	57.81	-42.4473	3776.35	0.600086	0.461157
0.0380854	15.0017	2.55451	228.856	57.39	-45.1209	3788.39	0.600057	0.478595
0.0388794	14.9994	2.55014	240.9	57	-44.9414	3800.44	0.600018	0.488573
0.0415445	15	2.57463	252.944	56.6	-45.5973	3812.48	0.600021	0.522064
0.0360767	15.0009	2.56072	264.988	56.18	-46.5173	3824.52	0.600047	0.453353
0.0384952	15.0001	2.74572	277.032	55.78	-47.8254	3836.57	0.600041	0.483745
0.0371106	15.0004	2.82423	289.072	55.38	-48.2395	3848.61	0.600034	0.466346
0.0523697	14.9994	2.88293	301.116	55.02	-49.9766	3860.65	0.600001	0.658097
0.0472506	14.9999	2.917	313.16	54.59	-50.4494	3872.7	0.600032	0.593768
0.0416095	14.9988	2.96382	325.2	54.17	-51.6315	3884.74	0.600007	0.52288
0.0404086	15.0006	2.78879	337.26	53.76	-51.5242	3896.8	0.600059	0.507789
0.041243	14.9991	2.74904	349.304	53.39	-53.5645	3908.84	0.599963	0.518275
0.0389131	15.001	2.78371	361.344	52.97	-52.9571	3920.88	0.600103	0.488996
0.0440846	15.0011	2.82066	373.392	52.57	-54.5922	3932.93	0.600041	0.553984
0.0440833	14.9995	2.86017	385.436	52.18	-54.8348	3944.97	0.599988	0.553967
0.0431034	15.0002	2.88817	397.476	51.8	-56.436	3957.01	0.600047	0.541653
0.0443585	14.9998	2.85131	409.52	51.35	-56.68	3969.06	0.600015	0.557425
0.040727	14.9997	2.83509	421.56	50.95	-58.7005	3981.1	0.600048	0.51179
0.0417381	15.0033	2.80779	433.604	50.57	-58.877	3993.14	0.600122	0.524497
0.0428293	14.9999	2.80285	445.648	50.2	-58.4678	4005.18	0.60002	0.538209
0.0408968	15.0005	2.84436	457.688	49.76	-58.7299	4017.22	0.600048	0.513924
0.0442896	14.9996	2.85732	469.736	49.34	-59.6724	4029.27	0.6	0.556559
0.043532	15.0005	2.87934	481.78	48.97	-60.8203	4041.32	0.600028	0.547039
0.0426798	15.0015	2.9205	493.82	48.58	-61.1093	4053.36	0.600069	0.53633
0.0446178	15.0029	2.91899	505.864	48.17	-61.4193	4065.4	0.600113	0.560684
0.0439398	14.9998	2.92874	517.904	47.75	-63.4713	4077.44	0.600022	0.552164
0.0441677	15.0009	2.93011	529.948	47.37	-62.9517	4089.48	0.600035	0.555028
0.0442029	15.0016	2.99251	541.992	46.98	-62.8581	4101.53	0.600101	0.55547
0.04281	15.0005	3.02361	554.036	46.55	-64.8139	4113.57	0.600046	0.537966
0.0496326	14.9989	3.07615	566.08	46.14	-64.072	4125.62	0.600001	0.623702
0.0458443	14.9978	3.06545	578.124	45.76	-65.5161	4137.66	0.599949	0.576096
0.0479183	14.9994	3.1066	590.164	45.37	-66.4294	4149.7	0.59998	0.602159
0.0436928	14.9999	3.10544	602.208	44.94	-68.1915	4161.74	0.600051	0.54906
0.0456402	15.0014	3.76989	614.252	44.54	-68.884	4173.79	0.600075	0.573532
0.0497153	15	3.79387	626.292	44.15	-67.8673	4185.83	0.600014	0.624741
0.0941895	15.0022	3.9265	638.336	43.75	-69.227	4197.87	0.600121	1.18362
0.0520011	15.002	3.86337	650.38	43.34	-69.6381	4209.92	0.600054	0.653465
0.0531525	14.9994	3.81947	662.44	42.94	-71.1647	4221.98	0.600024	0.667934
0.0412522	15.0013	3.23868	674.472	42.55	-71.3043	4234.01	0.600075	0.51839
0.0460757	15.0019	3.26178	686.528	42.13	-72.4438	4246.06	0.600094	0.579004
0.0502752	15.0009	3.24909	698.568	41.73	-72.2578	4258.1	0.600071	0.631777
0.0537516	15.0009	3.37938	710.612	41.34	-73.3421	4270.15	0.600041	0.675462
0.0520897	14.9997	3.44854	722.652	40.93	-72.1276	4282.19	0.600012	0.654578
0.0514	15.0005	3.45124	734.696	40.53	-72.7927	4294.23	0.600037	0.645911
0.0511276	14.9992	3.40576	746.74	40.13	-74.3642	4306.28	0.600008	0.642489
0.050432	15.0008	3.39309	758.788	39.71	-74.0347	4318.32	0.600055	0.633747
0.0503997	15.0011	3.34305	770.832	39.34	-73.9292	4330.37	0.600042	0.633341
0.0511494	14.999	3.40488	782.876	38.91	-75.6183	4342.41	0.599992	0.642762
0.0474367	15.0012	3.42202	794.912	38.52	-76.4491	4354.45	0.600061	0.596107
0.0558337	15.0014	3.43525	806.952	38.13	-75.7953	4366.49	0.600064	0.701627
0.0517628	15.0001	3.41571	819	37.73	-76.9455	4378.54	0.600031	0.650471
0.0515613	15.0014	3.45461	831.04	37.3	-77.0743	4390.58	0.600036	0.647939
0.0495932	14.9986	3.44402	843.084	36.94	-78.3765	4402.62	0.600011	0.623207
0.050698	15.0011	3.45129	855.264	36.53	-77.6047	4414.8	0.600041	0.63709
0.0548199	14.9991	3.49922	867.172	36.1	-76.9638	4426.71	0.599992	0.688887
0.0522393	15.0008	3.55455	879.216	35.72	-78.69	4438.75	0.600051	0.656459
0.0548673	15.0027	3.59882	891.256	35.31	-78.051	4450.79	0.600083	0.689483
0.0539979	14.9999	3.55685	903.3	34.92	-78.0741	4462.84	0.600043	0.678557
0.0539927	14.9987	3.56194	915.344	34.49	-79.8297	4474.88	0.599954	0.678492
0.0516561	15.0011	3.58476	927.388	34.11	-79.0102	4486.92	0.600068	0.64913
0.0527923	15.0004	3.59979	939.428	33.72	-80.0268	4498.96	0.60005	0.663408
0.0564053	15.0007	3.64546	951.472	33.31	-80.6245	4511.01	0.600037	0.70881
0.0552792	14.9999	3.75028	963.52	32.89	-80.1697	4523.06	0.600012	0.694659
0.0574532	15.0006	3.73321	975.56	32.48	-81.1693	4535.1	0.600011	0.721978
0.0591692	14.9998	3.7549	987.6	32.12	-80.4293	4547.14	0.600003	0.743542
0.0518532	15.0014	3.81359	999.66	31.71	-81.4066	4559.2	0.600093	0.651607
0.0578604	15.0007	3.94713	1011.7	31.3	-81.2628	4571.24	0.600027	0.727095
0.0597298	14.9998	4.72473	1023.75	30.89	-81.1128	4583.29	0.600033	0.750587
0.0674542	15.0009	6.95961	1035.79	30.5	-80.4659	4595.33	0.600076	0.847654
0.116172	14.9993	12.0011	1047.83	30.08	-79.8762	4607.37	0.599992	1.45986
0.223118	15.0008	18.3614	1059.88	29.69	-80.1379	4619.42	0.600068	2.80378
0.422581	15.0038	27.1958	1071.92	29.3	-84.7054	4631.46	0.600126	5.31031
0.54543	15.0047	40.731	1083.96	28.88	-86.5281	4643.5	0.600224	6.85408
0.761198	15.0067	71.6869	1096	28.5	-87.6982	4655.54	0.600276	9.5655
1.07772	14.9973	131.66	1108.05	28.08	-90.2119	4667.59	0.599909	13.543
2.60038	15.0007	224.639	1120.09	27.7	-100.241	4679.63	0.600053	32.6773
4.76999	14.9983	256.879	1132.14	27.29	-118.878	4691.68	0.59993	59.9415
7.92218	15.0008	290.874	1144.18	26.87	-145.629	4703.72	0.600073	99.553
2.97499	14.9996	303.665	1156.23	26.47	-110.723	4715.77	0.600002	37.3848
3.53884	14.9801	276.126	1168.26	26.09	-60.2532	4727.8	0.599225	44.4704
3.69417	15.014	198.257	1180.31	25.69	-35.5013	4739.85	0.600592	46.4223
2.38011	15.0094	192.737	1192.35	25.26	-30.2585	4751.89	0.600385	29.9093
2.21075	14.9894	171.514	1204.4	24.86	-59.7095	4763.94	0.599631	27.7811
2.69594	15.0005	158.934	1216.44	24.48	-200.53	4775.98	0.600037	33.8782
1.91235	15.0053	197.061	1228.48	24.05	-271.257	4788.02	0.60021	24.0313
2.72308	14.9713	243.313	1240.52	23.66	-299.885	4800.06	0.59889	34.2192
5.13389	15.0164	259.7	1252.58	23.26	-228.091	4812.12	0.600651	64.5144
5.81682	15.0075	285.508	1264.61	22.85	-170.291	4824.15	0.600337	73.0963
3.96757	15.0132	277.259	1276.65	22.45	-185.758	4836.19	0.600533	49.858
3.76982	14.9947	230.894	1288.69	22.05	-323.734	4848.23	0.599828	47.373
2.1767	15.0107	185.015	1300.74	21.67	-403.311	4860.28	0.600474	27.3532
1.59671	14.9871	206.926	1312.78	21.24	-481.988	4872.32	0.599463	20.0648
2.2704	14.9856	236.353	1324.84	20.87	-322.578	4884.38	0.599473	28.5307
5.66481	15.022	278.007	1336.88	20.43	-239.842	4896.42	0.600892	71.1861
6.25364	15.0217	294.486	1348.93	20.06	-219.449	4908.47	0.600867	78.5855
4.73843	14.9793	281.481	1360.97	19.66	-255.916	4920.51	0.599191	59.5449
3.17512	15.0039	212.693	1373.02	19.25	-361.506	4932.56	0.600169	39.8997
1.08233	15.002	159.112	1385.06	18.85	-418.721	4944.6	0.600141	13.601
0.76213	14.9951	173.254	1397.1	18.43	-376.139	4956.64	0.599843	9.57721
2.09714	14.9564	220.891	1409.14	18.04	-333.812	4968.68	0.59827	26.3534
5.75239	14.927	253.721	1421.18	17.64	-245.059	4980.72	0.597088	72.2866
6.82129	15.0117	272.9	1433.23	17.24	-242.778	4992.77	0.60047	85.7188
3.60936	14.9882	252.822	1445.27	16.83	-320.54	5004.81	0.599577	45.3565
2.14507	15.0101	189.195	1457.32	16.44	-400.208	5016.86	0.600448	26.9557
0.722959	15.0047	131.015	1469.36	16.04	-463.38	5028.9	0.600209	9.08497
1.02473	14.9954	203.5	1481.4	15.66	-447.208	5040.94	0.59985	12.8771
2.31847	14.9754	267.459	1493.44	15.24	-343.862	5052.98	0.599009	29.1347
9.37184	15.0423	301.398	1505.48	14.84	-272.276	5065.02	0.601763	117.77
6.66223	15.0482	301.622	1517.53	14.42	-244.352	5077.07	0.601937	83.7201
3.21515	15.0112	292.911	1529.57	14.07	-346.711	5089.11	0.600452	40.4028
1.3082	15.0093	176.948	1541.61	13.65	-421.944	5101.15	0.600423	16.4393
0.751251	14.9903	123.576	1553.66	13.23	-408.404	5113.2	0.599601	9.4405
1.17912	14.9916	200.522	1565.7	12.81	-330.216	5125.24	0.599728	14.8172
2.8195	14.9578	255.79	1577.74	12.44	-283.429	5137.28	0.598339	35.4309
8.50588	15.03	286.281	1589.79	12.04	-191.942	5149.33	0.601213	106.888
6.21284	14.9941	284.833	1601.83	11.64	-228.094	5161.37	0.599808	78.0728
2.84069	15.0337	250.552	1613.87	11.21	-354.417	5173.41	0.601339	35.6972
0.923584	14.9917	112.377	1625.92	10.82	-391.808	5185.46	0.59972	11.6061
0.74777	14.9995	30.7955	1637.96	10.45	-341.034	5197.5	0.599986	9.39676
0.874381	14.9953	58.3102	1650.02	10.03	-241.858	5209.56	0.599804	10.9878
[step]
Temperature ramp - 5
Stress	Shear rate	Viscosity	Step time	Temperature	Normal stress	Time	Velocity	Torque
Pa	1/s	cP	s	Â°C	Pa	s	rad/s	uN.m
6.57927	14.9247	440.832	12.064	10.32	-233.286	5291.88	0.597001	82.6775
5.64331	15.0341	354.64	24.124	10.72	-222.801	5303.94	0.601376	70.9159
2.21466	15.005	207.422	36.168	11.16	-278.182	5315.98	0.60021	27.8303
0.766217	15.0026	129.404	48.208	11.58	-335.44	5328.02	0.600123	9.62857
0.670544	14.9955	69.375	60.252	11.96	-340.417	5340.07	0.599799	8.42631
0.714363	14.9994	75.455	72.3	12.36	-299.522	5352.11	0.600016	8.97695
0.823993	14.9911	93.7142	84.34	12.78	-246.031	5364.15	0.599673	10.3546
2.76152	14.9869	100.702	96.388	13.2	-224.058	5376.2	0.599478	34.7023
2.03321	15.011	99.365	108.424	13.58	-267.228	5388.24	0.600478	25.5501
1.17825	15.0014	96.2061	120.468	13.99	-310.325	5400.28	0.60004	14.8063
0.630953	14.9942	68.6183	132.512	14.4	-335.78	5412.33	0.599805	7.92879
0.634587	14.9939	70.0248	144.556	14.78	-338.276	5424.37	0.599778	7.97446
0.705608	14.9964	97.9524	156.596	15.2	-271.786	5436.41	0.59984	8.86693
2.13797	14.9423	108.795	168.64	15.61	-259.241	5448.45	0.597725	26.8665
3.23056	15.0301	119.839	180.688	16	-252.647	5460.5	0.6012	40.5964
1.41826	15.0013	117.8	192.728	16.42	-285.901	5472.54	0.600072	17.8224
1.4954	15.0123	101.359	204.772	16.8	-303.098	5484.59	0.600493	18.7917
0.626729	14.9966	79.0508	216.812	17.21	-307.911	5496.63	0.599867	7.87571
0.769796	14.9854	130.632	228.856	17.61	-291.508	5508.67	0.599476	9.67354
1.6179	15.0001	140.917	240.9	18.01	-247.437	5520.71	0.599965	20.3311
5.2266	15.0091	162.927	252.94	18.39	-226.1	5532.75	0.600398	65.6794
2.28805	15.0139	173.639	264.984	18.82	-259.957	5544.8	0.600572	28.7525
2.42265	15.0062	171.377	277.032	19.23	-270.955	5556.85	0.600238	30.4439
1.49578	15.0148	163.074	289.076	19.61	-282.073	5568.89	0.600634	18.7965
1.584	14.9829	215.574	301.116	20.02	-291.32	5580.93	0.599309	19.9051
4.44316	14.9874	232.31	313.16	20.4	-329.573	5592.97	0.599568	55.8344
6.10005	15.0178	235.992	325.2	20.78	-222.916	5605.01	0.600741	76.6555
3.85633	15.0148	238.155	337.26	21.19	-109.422	5617.07	0.600593	48.4601
1.70217	14.9811	195.388	349.3	21.62	-70.513	5629.11	0.599282	21.3901
1.65888	14.9965	143.333	361.344	22.01	-106.476	5641.16	0.599871	20.8461
1.61501	14.9937	133.304	373.392	22.41	-164.21	5653.21	0.59978	20.2948
1.92694	14.996	147.724	385.436	22.81	-141.626	5665.25	0.599844	24.2146
3.09988	14.9839	148.788	397.476	23.2	-68.1573	5677.29	0.599338	38.9543
2.79023	15.0052	152.811	409.516	23.65	-30.3776	5689.33	0.600231	35.0631
1.74951	15.0045	151.872	421.56	24.04	-27.0964	5701.37	0.600197	21.985
1.93209	14.9939	134.217	433.604	24.41	-76.6855	5713.42	0.599786	24.2793
1.86588	14.9989	128.018	445.648	24.82	-88.2089	5725.46	0.599973	23.4474
1.6818	14.9957	152.502	457.692	25.23	-90.5148	5737.51	0.59982	21.1341
2.37871	14.996	167.012	469.74	25.65	-81.8281	5749.55	0.599889	29.8917
3.59437	15.0036	168.551	481.776	26.05	-69.6355	5761.59	0.600099	45.1682
2.95275	14.9999	169.935	493.82	26.44	-64.3465	5773.63	0.600022	37.1054
2.02556	14.9895	155.14	505.864	26.86	-63.7148	5785.68	0.599606	25.4539
1.76136	14.9981	126.862	517.904	27.24	-75.798	5797.72	0.599922	22.1339
1.40241	15.0008	103.305	529.948	27.64	-80.8388	5809.76	0.60006	17.6232
1.35804	14.991	89.729	541.992	28.04	-83.8642	5821.81	0.599611	17.0656
1.19325	14.9966	77.0992	554.036	28.43	-76.3479	5833.85	0.599861	14.9948
1.0107	14.9974	67.606	566.08	28.86	-71.0963	5845.89	0.599933	12.7008
0.795449	14.9964	57.7268	578.124	29.24	-69.2661	5857.94	0.599862	9.99591
0.737159	14.9976	49.5202	590.164	29.66	-72.4324	5869.98	0.599939	9.26341
0.569529	15.0001	42.8473	602.208	30.06	-74.3873	5882.02	0.599992	7.15691
0.601948	14.9971	37.8474	614.252	30.46	-85.904	5894.07	0.599913	7.5643
0.515707	14.9979	33.025	626.292	30.85	-84.8816	5906.11	0.599921	6.48056
0.419306	14.9967	29.8066	638.336	31.25	-85.7552	5918.15	0.599868	5.26916
0.362806	14.9999	25.7948	650.38	31.68	-80.4245	5930.19	0.600019	4.55916
0.326047	15.0021	22.4049	662.44	32.08	-78.8002	5942.25	0.600063	4.09723
0.317076	15	19.7493	674.484	32.47	-79.9169	5954.3	0.600027	3.9845
0.259403	14.9986	17.4848	686.524	32.87	-80.2235	5966.34	0.599984	3.25975
0.21432	14.9994	15.271	698.568	33.26	-82.31	5978.38	0.599999	2.69322
0.195472	14.9996	13.0364	710.608	33.66	-81.4488	5990.42	0.600023	2.45637
0.156891	15.0005	11.2347	722.652	34.08	-81.4375	6002.47	0.599985	1.97155
0.148839	15.0002	9.93975	734.696	34.47	-79.8974	6014.51	0.600021	1.87036
0.130883	15.0005	8.73472	746.74	34.85	-80.4412	6026.55	0.600049	1.64472
0.114597	14.9997	7.75459	758.784	35.27	-82.7061	6038.6	0.60001	1.44007
0.0993063	14.9993	6.8789	770.828	35.69	-83.6116	6050.64	0.6	1.24792
0.0871493	15.0024	6.33511	782.872	36.08	-86.3409	6062.69	0.60009	1.09515
0.087836	15.0003	5.88372	794.912	36.46	-84.513	6074.73	0.60002	1.10378
0.0862787	14.9996	5.54682	806.956	36.88	-84.4708	6086.77	0.600018	1.08421
0.0795854	14.9988	5.32072	819	37.29	-83.6346	6098.81	0.599981	1.0001
0.0755372	14.9978	5.05509	831.04	37.66	-83.2245	6110.85	0.599983	0.949228
0.0709935	14.9996	4.77944	843.084	38.05	-84.0274	6122.9	0.600001	0.89213
0.0659486	15.0007	4.53965	855.132	38.48	-83.5818	6134.95	0.600041	0.828734
0.0650171	14.9987	4.33531	867.172	38.91	-83.4287	6146.99	0.599979	0.817029
0.0628056	15.0002	4.19073	879.216	39.32	-83.3077	6159.03	0.600002	0.789238
0.0609928	14.9997	4.1073	891.256	39.69	-83.4761	6171.07	0.600019	0.766458
0.0599674	15	4.02414	903.3	40.09	-83.0081	6183.11	0.599994	0.753573
0.0590011	14.9991	3.92502	915.344	40.5	-83.3981	6195.16	0.600004	0.74143
0.0590266	14.9983	3.83533	927.388	40.86	-82.7267	6207.2	0.599945	0.74175
0.0556354	15	3.75521	939.428	41.27	-82.1303	6219.24	0.59999	0.699135
0.0536208	15.0001	3.6966	951.472	41.68	-82.0415	6231.29	0.600033	0.673819
0.0541153	15.0001	3.62167	963.516	42.1	-82.1811	6243.33	0.599977	0.680033
0.0548584	14.999	3.57193	975.56	42.48	-81.9844	6255.37	0.599996	0.689371
0.0534239	14.9995	3.5293	987.6	42.92	-80.5055	6267.41	0.599997	0.671345
0.0518217	15.0002	3.47681	999.66	43.29	-81.3649	6279.47	0.599995	0.651211
0.0506849	14.9987	3.37327	1011.7	43.71	-80.2739	6291.51	0.599947	0.636925
0.0497544	15.0003	3.29842	1023.74	44.11	-80.8182	6303.55	0.600001	0.625232
0.0473814	14.9989	3.24224	1035.79	44.5	-80.2692	6315.6	0.599981	0.595412
0.0478	15.0004	3.20507	1047.83	44.9	-79.2814	6327.64	0.600016	0.600672
0.0475339	14.9998	3.16926	1059.88	45.29	-79.8684	6339.69	0.600013	0.597328
0.0478957	14.9986	3.11863	1071.92	45.72	-80.0132	6351.73	0.599992	0.601875
0.0470663	14.9996	3.0929	1083.96	46.12	-79.2001	6363.77	0.599992	0.591452
0.0437338	14.999	3.06941	1096	46.49	-78.6264	6375.81	0.599988	0.549575
0.0458393	14.998	3.03313	1108.05	46.9	-77.7025	6387.86	0.59994	0.576034
0.0455566	14.9996	2.97568	1120.09	47.3	-78.2516	6399.9	0.599984	0.572481
0.0452588	14.9985	2.93325	1132.13	47.73	-76.9595	6411.94	0.600002	0.568739
0.0427468	15.0003	2.92863	1144.18	48.13	-75.8805	6423.99	0.600006	0.537172
0.0408905	14.9987	2.93368	1156.23	48.48	-75.2306	6436.04	0.599988	0.513845
0.0453097	14.9999	2.79519	1168.26	48.91	-75.0315	6448.07	0.600014	0.569378
0.0459752	14.9997	2.73733	1180.31	49.32	-74.1836	6460.12	0.599996	0.577741
0.0346399	14.9989	2.6774	1192.35	49.72	-79.0413	6472.16	0.6	0.435298
0.0385944	15.0002	2.52705	1204.39	50.13	-79.6782	6484.2	0.599988	0.484992
0.0363826	14.9987	2.38921	1216.43	50.5	-78.9014	6496.24	0.599998	0.457197
0.0342188	14.9999	2.39991	1228.48	50.93	-77.0199	6508.29	0.600012	0.430006
0.0352736	15.0005	2.33533	1240.52	51.34	-76.8768	6520.33	0.600019	0.443261
0.0355395	15.0004	2.27204	1252.56	51.72	-76.4057	6532.37	0.600035	0.446603
0.0338143	14.9998	2.26833	1264.61	52.13	-76.2346	6544.42	0.59998	0.424923
0.0314683	14.9991	2.27989	1276.65	52.52	-75.5271	6556.46	0.600005	0.395442
0.0340549	15	2.27055	1288.7	52.94	-74.8756	6568.51	0.6	0.427946
0.0361306	14.9998	2.28649	1300.74	53.35	-74.7412	6580.55	0.599988	0.45403
0.0348443	15.0001	2.35724	1312.78	53.76	-73.7238	6592.59	0.600014	0.437866
0.0349722	14.9994	2.38054	1324.84	54.16	-73.0368	6604.65	0.599983	0.439474
0.0367089	14.998	2.36674	1336.89	54.53	-76.8575	6616.7	0.599926	0.461298
0.0358579	14.9987	2.38328	1348.93	54.94	-77.4835	6628.74	0.59996	0.450604
0.0351387	15.0002	2.40532	1360.97	55.35	-76.1946	6640.78	0.600014	0.441566
0.0360667	14.9996	2.41022	1373.01	55.76	-76.2459	6652.82	0.600017	0.453228
0.0366177	14.9998	2.40817	1385.06	56.15	-76.0874	6664.87	0.600006	0.460151
0.0370514	14.999	2.38235	1397.1	56.55	-75.5368	6676.91	0.599997	0.465602
0.0357507	14.9997	2.37016	1409.14	56.97	-75.5353	6688.95	0.60001	0.449257
0.0331223	15.0013	2.36131	1421.18	57.38	-77.1833	6700.99	0.60004	0.416227
0.0352702	14.9975	2.33456	1433.23	57.77	-76.0204	6713.04	0.599938	0.443218
0.035951	14.9987	2.32857	1445.27	58.14	-76.3299	6725.08	0.599958	0.451774
0.0349851	14.9992	2.37066	1457.31	58.57	-76.191	6737.12	0.599998	0.439636
0.0354435	14.9999	2.33526	1469.36	58.97	-74.5303	6749.17	0.600015	0.445396
0.0361242	14.9996	2.3627	1481.4	59.36	-74.6034	6761.21	0.600015	0.45395
0.0327126	15	2.32295	1493.44	59.76	-73.6704	6773.25	0.600035	0.411079
0.0379643	14.9988	2.27084	1505.48	60.17	-76.3484	6785.29	0.599965	0.477073
0.0319507	15.0005	2.24378	1517.53	60.55	-75.0565	6797.34	0.600036	0.401504
0.0317079	14.9993	2.22927	1529.57	60.95	-73.2406	6809.38	0.600013	0.398453
0.0339023	14.9995	2.17335	1541.62	61.38	-73.2071	6821.43	0.599985	0.426029
0.0314256	14.9988	2.17468	1553.66	61.78	-71.2705	6833.47	0.599982	0.394906
0.0339536	15.0002	2.18111	1565.7	62.18	-70.9869	6845.51	0.599997	0.426673
0.0320941	14.9992	2.13302	1577.74	62.55	-71.7254	6857.55	0.599988	0.403306
0.0322102	14.9998	2.14304	1589.78	62.99	-72.9647	6869.59	0.600005	0.404765
0.030187	14.9997	2.11463	1601.83	63.38	-72.8659	6881.64	0.599969	0.379341
0.0323604	14.9998	2.12712	1613.87	63.77	-71.0111	6893.68	0.600031	0.406653
0.0317426	15.0002	2.12926	1625.92	64.19	-72.0896	6905.73	0.600023	0.398889
0.0330611	14.9997	2.16124	1637.96	64.57	-71.0605	6917.77	0.600016	0.415458
0.0323089	15	2.17596	1650.02	65.01	-70.604	6929.83	0.600027	0.406006

## Sheet: Dulang+10%Glycine
Filename	Dulang+10%Glycine
Instrument name	5332-0956
Operator	Hazri
rundate	2024-02-19
Sample name	Dulang+10%Glycine
Geometry name	40mm cross hatch parallel plate	Peltier plate Steel - 996317
Procedure name	Sample
	Flow sweep
	Sample
	Sample
	Flow sweep
	Sample
	Peak hold
	Temperature ramp
	Temperature ramp
	End of test
proceduresegments	Flow sweep#Flow sweep#Peak hold#Temperature ramp#Temperature ramp#End of test
[File Parameters]
Name	Dulang+10%Glycine
Instrument type	Discovery HR-1
Instrument serial number	5332-0956
Instrument name	5332-0956
Instrument location	NOT_SET
Company name	UTP
Trios version	5.1.1.46572
File name	C:\Users\UTP\Documents\TA\Results\Hazri\2024\Nazliah 16022024\Dulang+10%Glycine.tri
Instrument firmware version	9.5
Run date	2024-02-19 11:15:17
Time at start of test	292.298
[Geometry Parameters]
Geometry Type	Parallel plate
Name	40mm cross hatch parallel plate, Peltier plate Steel - 996317
Diameter	40.0 mm
Gap	800.0 um
Loading gap	50000.0 um
Trim gap offset	50.0 um
Material	Steel
Material	Stainless steel
Environmental System	Peltier plate
Serial number	996317
Notes
[Geometry Extended Parameters]
Expansion coefficient	0.237578 um/Â°C
Expansion coefficient enabled	yes
Compliance	1.03 mrad/N.m
Geometry Inertia	7.53369 uN.m.sÂ²
Friction	0.28221 uN.m/(rad/s)
Friction correction enabled	yes
Stress constant	79577.5 Pa/N.m
Strain constant	25.0 1/rad
Normal Stress Constant	1591.55 Pa/N
Fluid Density Constant	6.70206e-11
[Instrument Options]
ETC camera available	no
Friction	0.282210 uN.m/(rad/s)
Friction calibration date	2024-02-19 10:56:38
Friction correction enabled	yes
Rotational mapping date	2024-02-19 10:59:16
Rotational mapping geometry	40mm cross hatch parallel plate, Peltier plate Steel - 996317
Rotational mapping number of iterations	1
Rotational mapping type	standard
Smart swap enabled	yes
[Temperature Options]
Current temperature system compensation	0.237578 um/Â°C
Current temperature system offset	0.000 Â°C
Current temperature system span	1
Gap temperature compensation calibration date	2023-10-02 12:12:34
Gap temperature compensation enabled	yes
Purge gas only (no active cooling)	no
Temperature control enabled	yes
Temperature system control	Peltier plate
Upper temperature system fitted	no
Temperature wait duration	00:00:10 hh:mm:ss
Temperature wait tolerance	0.200000 Â°C
[Inertia Options]
Instrument inertia	21.3824 uN.m.sÂ²
Instrument inertia calibration date	2023-11-23 10:54:24
[Gap Options]
Axial force for sample compression	1.00000 N
Closure distance	1000.00 um
Closure profile	exponential
Closure velocity	100.000 um/s
Gap velocity (coarse)	6000.00 um/s
Gap velocity (fine)	1000.00 um/s
Gap velocity (other)	6000.00 um/s
Gap zero mode	standard (DHR) or deceleration (AR)
Gap handling at start of test	Flag mismatches between geometry and instrument gap
Gap tolerance	4.00000 um
Gap wait duration	00:00:02 hh:mm:ss
Override wait for gap	no
[Axial Force Control]
Axial force action outside range	Return to initial value
Control axial force active	no
Control axial force max gap change up	1000.00 um
Control axial force min gap change down	1000.00 um
Control axial force sensitivity	0.100000 N
Control axial force set initial value	no
Control axial force type	Compression
Controlled axial force	1.00000 N
[Flow Options]
Flow collect all points	no
Flow collect negative shear rate data	yes
Flow inertia correction	no
Flow non-steady state minimum velocity	1.00000e-4 rad/s
Flow torque limit	0.100000 uN.m
Flow velocity limit	1.00000e-4 rad/s
Flow velocity tolerance	0.05
Flow zero strain at start of step	yes
[Oscillation Options]
Oscillation displacement limit	1.00000e-5 rad
Oscillation displacement tolerance	0.05
Oscillation raw phase limit	170.000 Â°
Oscillation torque limit	0.100000 uN.m
Oscillation torque tolerance	0.01
Oscillation velocity tolerance	0.05
[Conditioning Options]
Zero axial force before run	no
Zero speed after preshear	Leave as is
Zero velocity threshold	0.100000 rad/s
[Experiment all steps options]
Maximum axial force limit	50.0000 N
Minimum axial force limit	0.100000 N
Temperature tolerance (results)	1.00000 Â°C
[step]
Flow sweep - 1
Stress	Shear rate	Viscosity	Step time	Temperature	Normal stress
Pa	1/s	cP	s	Â°C	Pa
91.6552	1.00009	91647.2	31.1221	20	505.423
104.735	1.16594	89828.7	62.3377	19.99	2105.64
74.085	1.35962	54489.3	93.4598	20.01	442.595
14.5121	1.58502	9155.77	124.597	20	-133.11
15.5682	1.84762	8426.1	155.688	19.99	72.6083
25.4289	2.15476	11801.3	186.826	20	-142.833
9.73912	2.51177	3877.39	217.964	20.01	-68.3944
17.7522	2.9287	6061.47	249.054	20.02	-213.634
12.738	3.41469	3730.35	280.161	20	-2.17425
10.6046	3.98056	2664.09	311.283	19.99	-128.586
11.1512	4.64134	2402.58	342.389	20	-126.521
10.6655	5.41162	1970.85	373.496	20.02	-114.421
10.7268	6.30955	1700.09	404.649	20	-82.7365
9.20157	7.35716	1250.7	435.771	20	-128.709
10.1871	8.57754	1187.65	466.878	20	-88.8539
9.19827	10.0003	919.803	498.046	20	-103.134
8.51391	11.6605	730.15	529.169	19.99	-119.433
8.6608	13.5934	637.131	560.244	20.01	-111.987
7.85619	15.8497	495.668	591.35	19.99	-90.9008
7.46094	18.4785	403.764	622.472	20	-116.744
7.17713	21.5468	333.096	653.548	19.99	-117.525
6.64714	25.1169	264.648	684.685	20.01	-99.6979
6.09467	29.2882	208.093	715.838	20.01	-89.6326
5.59175	34.1435	163.772	746.945	20	-81.7645
5.48371	39.8154	137.728	778.051	20	-97.2254
5.27814	46.4172	113.711	809.205	20.01	-88.5569
5.26041	54.1194	97.2001	840.327	20.01	-81.2094
5.2851	63.0979	83.7604	871.449	19.98	-74.7187
5.377	73.5652	73.0917	902.586	20.02	-80.7884
5.61578	85.7737	65.472	933.708	19.99	-88.4998
5.71774	100.003	57.1757	964.831	20.01	-78.2368
5.9056	116.594	50.6509	995.921	20	-69.1644
6.26938	135.935	46.1203	1027.04	20	-68.8484
6.81939	158.49	43.0274	1058.17	20.01	-86.8942
7.59138	184.786	41.0821	1089.24	19.99	-45.7745
8.12292	200.001	40.6143	1120.36	20	123.924
[step]
Flow sweep - 2
Stress	Shear rate	Viscosity	Step time	Temperature	Normal stress
Pa	1/s	cP	s	Â°C	Pa
0.485749	1.0001	485.702	31.1065	30	-62.0031
0.437046	1.16594	374.845	62.2129	30	-63.882
0.472719	1.35933	347.758	93.3974	30	-65.1868
0.449223	1.58495	283.43	124.535	29.99	-63.9333
0.394191	1.84791	213.317	155.641	30	-65.2435
0.34178	2.15451	158.635	186.779	29.99	-67.2791
0.325235	2.51199	129.473	217.964	30	-64.8651
0.289514	2.92864	98.8563	249.101	30	-68.1257
0.292563	3.41466	85.6786	280.223	29.99	-67.6317
0.279437	3.98096	70.1934	311.377	30	-67.8412
0.271345	4.64202	58.4541	342.483	29.99	-69.6747
0.272987	5.41167	50.444	373.605	30	-67.6125
0.280867	6.30967	44.5138	404.743	30	-69.6404
0.295663	7.35688	40.1886	435.896	29.99	-70.8491
0.297257	8.57686	34.658	467.018	29.98	-72.5753
0.302302	10.0002	30.2295	498.14	30.01	-75.8138
0.32206	11.6596	27.6218	529.293	30	-76.8309
0.337069	13.5933	24.7968	560.369	30	-76.1415
0.370072	15.8498	23.3487	591.491	29.99	-76.6746
0.403161	18.4785	21.8178	622.628	30.01	-77.0719
0.433355	21.5441	20.1148	653.735	30	-77.3294
0.478469	25.1184	19.0486	684.872	29.99	-77.863
0.507931	29.2861	17.3437	716.057	30	-76.3464
0.552096	34.1467	16.1684	747.226	30	-76.5595
0.616136	39.8111	15.4765	778.317	29.99	-77.2196
0.685848	46.4175	14.7756	809.439	30	-76.215
0.769795	54.1175	14.2245	840.607	30.01	-76.6072
0.840108	63.0968	13.3146	871.745	30.01	-75.7333
0.930219	73.5642	12.645	902.883	30.02	-76.1743
1.02863	85.7688	11.9931	934.02	30	-76.9231
1.14785	99.9979	11.4787	965.143	29.99	-77.4241
1.26721	116.593	10.8687	996.28	30.01	-77.4489
1.38257	135.938	10.1707	1027.4	30	-78.2215
1.54581	158.493	9.75313	1058.54	30	-78.5735
1.74649	184.789	9.45126	1089.63	30.01	-79.5256
1.88945	200.002	9.44715	1120.72	30	-79.6163
[step]
Peak hold - 3
Stress	Shear rate	Viscosity	Step time	Temperature	Normal stress	Time	Velocity	Torque
Pa	1/s	cP	s	Â°C	Pa	s	rad/s	uN.m
0.14232	14.9957	9.49072	10.016	65	-6.16456	3379.22	0.599853	1.78845
0.115747	14.9956	7.71876	20.016	65	-7.04702	3389.22	0.599876	1.45452
0.0927038	14.9996	6.18042	30.016	65	-8.59863	3399.22	0.600033	1.16495
0.115393	14.9971	7.69434	40.016	64.99	-7.32423	3409.22	0.599902	1.45007
0.106409	15.0006	7.09368	50.016	65.01	-7.56244	3419.22	0.600036	1.33718
0.096307	15.0012	6.41996	60.016	65	-7.03979	3429.22	0.600057	1.21023
0.109503	14.9981	7.30109	70.012	64.98	-7.66005	3439.21	0.599954	1.37605
0.133513	14.9967	8.90278	80.012	65.02	-8.06265	3449.21	0.599918	1.67777
0.12775	14.9975	8.51809	90.012	65	-7.915	3459.21	0.599927	1.60535
0.106373	15.0014	7.09086	100.096	65.02	-9.12033	3469.3	0.600085	1.33672
0.10408	15.0014	6.93801	110.012	64.98	-8.98011	3479.21	0.600052	1.30791
0.099752	14.9995	6.65033	120.012	65.01	-9.43237	3489.21	0.600006	1.25352
[step]
Temperature ramp - 4
Stress	Shear rate	Viscosity	Step time	Temperature	Normal stress	Time	Velocity	Torque
Pa	1/s	cP	s	Â°C	Pa	s	rad/s	uN.m
0.126063	14.9995	8.40451	12.08	64.66	-8.13742	3571.59	0.600023	1.58416
0.107459	15.0013	7.16331	24.136	64.24	-10.5848	3583.64	0.600058	1.35037
0.105906	14.9961	7.06227	36.18	63.79	-9.25504	3595.69	0.599875	1.33086
0.0872169	15.003	5.81329	48.224	63.43	-13.5358	3607.73	0.600165	1.096
0.0940073	15.0012	6.26663	60.268	63.03	-15.342	3619.77	0.600036	1.18133
0.0915276	15.0008	6.10153	72.312	62.61	-16.3976	3631.82	0.600068	1.15017
0.0889684	15	5.93123	84.356	62.23	-19.0217	3643.86	0.600017	1.11801
0.0731071	15.0008	4.87355	96.4	61.82	-21.5943	3655.91	0.600029	0.918691
0.0682839	14.9998	4.55234	108.44	61.41	-25.4427	3667.95	0.600021	0.858081
0.0570969	15.0007	3.80628	120.48	61	-31.1544	3679.99	0.600018	0.717501
0.0578713	14.9998	3.85815	132.524	60.6	-31.9356	3692.03	0.600032	0.727232
0.0562722	14.999	3.75173	144.568	60.2	-33.2508	3704.07	0.599973	0.707137
0.0563354	15.0018	3.75525	156.612	59.8	-34.1499	3716.12	0.600058	0.707932
0.0570625	14.9973	3.80485	168.656	59.38	-33.7778	3728.16	0.599955	0.717069
0.0607211	15.0017	4.04761	180.7	58.99	-33.8924	3740.21	0.600069	0.763044
0.0619456	14.9988	4.13003	192.744	58.61	-34.9606	3752.25	0.600025	0.778431
0.062904	14.9997	4.19367	204.784	58.21	-34.1981	3764.29	0.599992	0.790475
0.0599709	14.9999	3.99808	216.828	57.78	-34.9103	3776.33	0.600018	0.753616
0.0582155	15.0017	3.88061	228.868	57.39	-35.2619	3788.37	0.600095	0.731558
0.0605255	15.0023	4.03441	240.912	56.97	-36.1742	3800.42	0.600101	0.760586
0.0626537	14.9981	4.17743	252.956	56.59	-36.0936	3812.46	0.599978	0.787329
0.0645673	14.9999	4.30451	265	56.19	-37.9414	3824.51	0.600008	0.811377
0.0674316	15.0002	4.49537	277.044	55.79	-37.9125	3836.55	0.600019	0.84737
0.0640648	14.9989	4.27131	289.088	55.38	-33.543	3848.59	0.599982	0.805062
0.0678159	14.9986	4.52148	301.128	54.98	-39.8785	3860.63	0.59996	0.8522
0.064546	14.9973	4.30385	313.172	54.59	-40.4394	3872.68	0.59996	0.811109
0.065396	15.0032	4.3588	325.212	54.2	-42.4313	3884.72	0.600149	0.82179
0.0680489	14.9988	4.53695	337.272	53.76	-42.0368	3896.78	0.599988	0.855128
0.0706569	15.0013	4.71006	349.316	53.39	-43.5648	3908.82	0.600093	0.887901
0.0707037	15.0013	4.71316	361.36	52.99	-42.3325	3920.87	0.60006	0.888489
0.063599	14.9992	4.24017	373.408	52.56	-44.8246	3932.91	0.600004	0.799209
0.0655104	14.9998	4.36743	385.448	52.16	-44.1497	3944.95	0.600011	0.823228
0.0689209	15.0014	4.59429	397.488	51.73	-44.2468	3956.99	0.600052	0.866085
0.0719711	14.9988	4.79845	409.532	51.38	-45.8876	3969.04	0.599999	0.904415
0.073328	15.0013	4.88811	421.576	50.99	-45.8245	3981.08	0.60006	0.921467
0.0714857	14.9984	4.76622	433.616	50.57	-46.6704	3993.12	0.599974	0.898316
0.0733649	15.0022	4.89028	445.66	50.14	-46.8726	4005.17	0.60009	0.921931
0.068216	15.0001	4.54771	457.704	49.77	-47.5439	4017.21	0.600018	0.857227
0.0731969	15.0001	4.87977	469.752	49.36	-48.0942	4029.26	0.600049	0.919819
0.073254	14.9992	4.88385	481.792	48.95	-48.8949	4041.3	0.59998	0.920537
0.0748339	14.9989	4.98931	493.832	48.59	-51.0031	4053.34	0.600002	0.940391
0.079856	15	5.32374	505.876	48.17	-50.5382	4065.38	0.600007	1.0035
0.0784567	15.0001	5.23041	517.92	47.76	-50.8728	4077.43	0.600027	0.985916
0.0803343	14.9975	5.35649	529.964	47.34	-51.6184	4089.47	0.599952	1.00951
0.0875257	14.9986	5.8356	542.008	46.96	-49.4966	4101.51	0.599954	1.09988
0.0839455	14.9996	5.5965	554.048	46.56	-51.5318	4113.55	0.600026	1.05489
0.0744609	14.9999	4.96408	566.092	46.14	-51.716	4125.6	0.600007	0.935703
0.0889366	15.0013	5.92859	578.136	45.72	-52.1131	4137.64	0.600035	1.11761
0.0830303	14.9994	5.53558	590.18	45.36	-52.9055	4149.69	0.600004	1.04339
0.0853071	14.9997	5.68726	602.22	44.94	-53.8816	4161.73	0.600028	1.072
0.0811635	15.0004	5.41075	614.264	44.54	-54.4329	4173.77	0.600073	1.01993
0.0867577	14.9985	5.78444	626.304	44.13	-54.4132	4185.81	0.599975	1.09023
0.0871381	15.0007	5.80895	638.348	43.75	-55.7079	4197.85	0.600043	1.09501
0.0908934	14.9974	6.06062	650.392	43.34	-56.0307	4209.9	0.599932	1.1422
0.0791723	15.0009	5.27782	662.456	42.93	-60.077	4221.96	0.600046	0.994909
0.0778199	14.9996	5.18815	674.496	42.55	-59.732	4234	0.600016	0.977914
0.0763731	14.9994	5.09174	686.544	42.15	-59.8991	4246.05	0.599999	0.959733
0.0776228	15.0002	5.17477	698.58	41.74	-59.6618	4258.09	0.600055	0.975437
0.0814308	15	5.42874	710.624	41.33	-61.5104	4270.13	0.600038	1.02329
0.081465	15.0013	5.43052	722.668	40.95	-62.5126	4282.17	0.600039	1.02372
0.0796133	14.9993	5.30779	734.708	40.53	-62.8643	4294.21	0.600002	1.00045
0.0866766	15.0007	5.77817	746.752	40.13	-62.5415	4306.26	0.600033	1.08921
0.0889334	15.0007	5.92863	758.796	39.7	-62.2393	4318.3	0.600046	1.11757
0.088927	14.9994	5.92871	770.84	39.34	-63.2467	4330.35	0.599999	1.11749
0.0931518	15.0003	6.20998	782.892	38.95	-63.1621	4342.4	0.600015	1.17058
0.0859922	15.0005	5.73263	794.928	38.53	-65.0746	4354.43	0.600052	1.08061
0.0878305	14.9986	5.85591	806.968	38.1	-65.4579	4366.47	0.59997	1.10371
0.0999382	15.0011	6.66206	819.012	37.73	-66.1365	4378.52	0.600045	1.25586
0.0989769	14.9988	6.59897	831.056	37.32	-66.1481	4390.56	0.599994	1.24378
0.0996748	15	6.645	843.096	36.87	-65.3202	4402.6	0.600013	1.25255
0.0973551	15.0002	6.49024	855.14	36.53	-67.7691	4414.65	0.600032	1.2234
0.0976097	15.0008	6.50696	867.184	36.13	-66.7934	4426.69	0.600053	1.2266
0.100868	14.9997	6.7247	879.232	35.72	-67.3657	4438.74	0.599982	1.26755
0.104915	14.9996	6.9945	891.268	35.33	-68.6714	4450.77	0.600056	1.3184
0.110919	15.0009	7.39416	903.312	34.92	-67.8349	4462.82	0.600016	1.39385
0.116629	14.997	7.77679	915.356	34.51	-68.4366	4474.86	0.599926	1.4656
0.109276	15.0008	7.28467	927.396	34.1	-68.7172	4486.9	0.600044	1.3732
0.108966	15.0008	7.26401	939.44	33.68	-68.2943	4498.95	0.600036	1.36931
0.118774	14.9995	7.91854	951.484	33.3	-69.5377	4510.99	0.60003	1.49256
0.114569	14.9995	7.63818	963.536	32.9	-70.317	4523.04	0.599976	1.43972
0.121216	14.9992	8.08154	975.572	32.48	-70.3377	4535.08	0.600004	1.52325
0.127937	15.0001	8.52907	987.612	32.08	-69.9142	4547.12	0.600011	1.6077
0.126758	14.9998	8.45068	999.672	31.69	-70.5843	4559.18	0.600004	1.59289
0.135973	15.001	9.06429	1011.73	31.3	-71.2322	4571.24	0.600081	1.70869
0.138144	15.0007	9.2092	1023.76	30.9	-72.3415	4583.27	0.600051	1.73597
0.160448	14.9978	10.6981	1035.8	30.47	-73.1398	4595.31	0.599977	2.01625
0.20673	15	13.782	1047.84	30.09	-75.8474	4607.35	0.600029	2.59785
0.325641	15.0004	21.7087	1059.9	29.7	-76.7875	4619.41	0.600004	4.09212
0.633129	15.0003	42.2076	1071.94	29.27	-85.1081	4631.44	0.600056	7.95614
1.10344	14.9992	73.5666	1083.98	28.91	-98.285	4643.49	0.600002	13.8662
1.96845	14.9986	131.243	1096.02	28.49	-118.361	4655.53	0.599983	24.7363
4.14295	14.9988	276.218	1108.06	28.08	-141.997	4667.57	0.599973	52.0619
7.17967	15.0011	478.61	1120.11	27.68	-169.783	4679.62	0.600032	90.2224
9.85153	15.0003	656.755	1132.15	27.27	-136.496	4691.66	0.600058	123.798
11.3406	15.0016	755.959	1144.19	26.88	-180.806	4703.69	0.600059	142.51
12.1395	14.9989	809.356	1156.24	26.47	-186.181	4715.75	0.600013	152.549
12.8056	15.0021	853.589	1168.28	26.06	-182.527	4727.79	0.600106	160.92
13.8485	15.0015	923.144	1180.32	25.68	-170.415	4739.82	0.600092	174.026
14.8366	14.9993	989.154	1192.36	25.27	-224.385	4751.87	0.600011	186.442
16.3967	15	1093.11	1204.4	24.86	-189.694	4763.91	0.599985	206.047
18.0302	14.9989	1202.1	1216.45	24.45	-203.9	4775.96	0.600001	226.574
19.0881	15.0016	1272.41	1228.49	24.08	-249.662	4788	0.60008	239.868
20.0869	15.0011	1339.03	1240.54	23.67	-260.21	4800.05	0.600045	252.42
20.6865	15.0005	1379.06	1252.58	23.27	-238.648	4812.09	0.600045	259.954
21.6463	15.0015	1442.95	1264.62	22.87	-240.141	4824.13	0.600058	272.016
22.0065	15.0003	1467.08	1276.67	22.47	-239.5	4836.18	0.600056	276.542
22.996	14.9996	1533.11	1288.71	22.07	-221.996	4848.22	0.599987	288.976
23.8939	15.0012	1592.8	1300.75	21.66	-231.273	4860.26	0.600056	300.26
24.6014	14.9961	1640.52	1312.79	21.25	-299.724	4872.3	0.599864	309.15
25.1971	15.0004	1679.76	1324.85	20.87	-291.289	4884.36	0.600017	316.636
25.3235	15.0018	1688.03	1336.9	20.46	-259.496	4896.41	0.600112	318.224
25.3504	15.0018	1689.83	1348.94	20.04	-273.006	4908.44	0.600084	318.563
26.1866	14.9996	1745.82	1360.99	19.66	-237.305	4920.5	0.599994	329.07
26.5353	14.9995	1769.08	1373.02	19.26	-277.388	4932.53	0.600027	333.453
27.9126	15.002	1860.59	1385.07	18.85	-283.422	4944.57	0.600078	350.76
28.9878	15.0004	1932.47	1397.11	18.44	-296.592	4956.62	0.600042	364.272
28.9461	14.9997	1929.79	1409.15	18.05	-288.311	4968.66	0.600006	363.748
29.3692	14.9997	1957.98	1421.2	17.64	-274.542	4980.71	0.600027	369.064
28.7846	14.9988	1919.13	1433.24	17.23	-258.032	4992.75	0.600002	361.718
29.7936	14.9995	1986.32	1445.28	16.86	-278.814	5004.79	0.599958	374.398
31.1749	14.9977	2078.64	1457.33	16.41	-278.698	5016.84	0.599981	391.755
32.5583	14.9988	2170.73	1469.37	16.03	-223.188	5028.88	0.599971	409.14
32.9784	15.0001	2198.55	1481.41	15.65	-246.039	5040.92	0.600035	414.419
32.2706	15.0003	2151.34	1493.45	15.25	-283.162	5052.96	0.600041	405.524
33.0939	15.001	2206.11	1505.5	14.83	-268.442	5065.01	0.600055	415.87
33.3333	14.9981	2222.5	1517.54	14.41	-184.239	5077.05	0.599963	418.878
33.5255	14.9986	2235.24	1529.58	14.02	-262.494	5089.09	0.599957	421.294
34.4027	14.9987	2293.71	1541.63	13.64	-289.531	5101.14	0.599948	432.317
36.4112	15.0006	2427.32	1553.68	13.23	-293.464	5113.19	0.600076	457.557
37.0038	15.0011	2466.75	1565.71	12.82	-294.209	5125.22	0.600046	465.004
36.7184	14.9987	2448.1	1577.76	12.43	-230.969	5137.27	0.600003	461.417
35.6323	14.9999	2375.5	1589.8	12.04	-221.092	5149.31	0.600001	447.769
37.5087	15.0014	2500.35	1601.84	11.64	-221.655	5161.35	0.600019	471.348
38.0605	14.9982	2537.67	1613.88	11.22	-226.828	5173.39	0.599976	478.282
40.1571	15	2677.14	1625.93	10.84	-208.087	5185.44	0.600005	504.629
41.2894	15.0011	2752.42	1637.97	10.44	-241.502	5197.48	0.600069	518.858
40.1569	15.0009	2676.95	1650.04	10.04	-271.534	5209.55	0.600056	504.626
[step]
Temperature ramp - 5
Stress	Shear rate	Viscosity	Step time	Temperature	Normal stress	Time	Velocity	Torque
Pa	1/s	cP	s	Â°C	Pa	s	rad/s	uN.m
44.3816	14.9994	2958.89	12.064	10.3	-269.93	5291.77	0.600027	557.716
37.5394	15.0019	2502.31	24.124	10.74	-266.467	5303.83	0.600118	471.734
36.0855	15.0017	2405.43	36.168	11.16	-276.366	5315.87	0.600053	453.464
35.7452	14.9986	2383.24	48.212	11.56	-227.612	5327.92	0.599955	449.188
32.3494	14.9966	2157.12	60.252	12	-238.086	5339.96	0.599877	406.515
30.1402	15.0041	2008.8	72.296	12.38	-271.897	5352	0.600169	378.753
25.5186	15	1701.24	84.344	12.79	-248.209	5364.05	0.600022	320.676
24.043	14.9977	1603.11	96.384	13.18	-277.082	5376.09	0.599916	302.133
23.4456	14.9959	1563.47	108.424	13.6	-207.584	5388.13	0.599873	294.626
23.3339	14.9962	1555.98	120.468	14	-303.742	5400.17	0.599855	293.222
21.9177	15.0003	1461.15	132.512	14.4	-111.929	5412.22	0.600024	275.426
20.5524	15.0036	1369.83	144.556	14.79	-268.089	5424.26	0.60019	258.269
20.8539	15.0045	1389.85	156.596	15.21	-280.024	5436.3	0.60017	262.058
20.0772	14.9983	1338.64	168.64	15.58	-287.688	5448.34	0.599955	252.298
19.0698	15.0019	1271.16	180.688	16.01	-254.712	5460.39	0.600065	239.638
19.011	14.9999	1267.4	192.728	16.4	-255.657	5472.43	0.600013	238.899
19.1031	15.0025	1273.33	204.772	16.78	-218.345	5484.48	0.600143	240.056
18.33	14.9992	1222.06	216.812	17.2	-103.841	5496.52	0.599968	230.341
16.8465	14.9988	1123.18	228.856	17.61	-95.2945	5508.56	0.599996	211.699
17.402	15.0007	1160.08	240.9	18.01	-108.733	5520.6	0.600034	218.68
16.8161	14.9997	1121.1	252.94	18.4	-102.261	5532.64	0.599992	211.317
15.549	14.9969	1036.82	264.984	18.81	-78.2608	5544.69	0.599923	195.395
15.7907	15.0005	1052.68	277.032	19.22	-68.1513	5556.74	0.600009	198.432
15.4226	14.998	1028.31	289.076	19.62	-64.6101	5568.78	0.599964	193.806
14.2235	15.0015	948.139	301.112	19.99	-55.5374	5580.82	0.600104	178.738
13.6651	15.0007	910.966	313.156	20.41	-58.4729	5592.86	0.600061	171.721
13.4871	14.9985	899.228	325.2	20.82	-52.0733	5604.9	0.599973	169.484
12.8006	15.002	853.257	337.26	21.23	-44.0485	5616.96	0.600081	160.857
12.2054	15.0003	813.675	349.3	21.63	-47.9521	5629	0.60006	153.377
11.5202	14.993	768.373	361.344	22.02	-21.6479	5641.05	0.599746	144.767
11.437	14.9993	762.498	373.392	22.42	-41.7252	5653.1	0.599971	143.721
10.7442	14.9992	716.314	385.436	22.83	-43.9199	5665.14	0.599994	135.015
9.85042	15.0021	656.602	397.472	23.22	-39.7453	5677.18	0.600094	123.784
9.48118	14.9988	632.129	409.516	23.66	-45.7244	5689.22	0.599987	119.144
8.9348	15.0019	595.58	421.56	24.03	-40.8166	5701.26	0.60008	112.278
8.35412	15.001	556.905	433.604	24.41	-31.3936	5713.31	0.600039	104.981
7.74621	14.9983	516.472	445.648	24.83	-34.9617	5725.35	0.599979	97.3417
7.45855	15.0026	497.152	457.688	25.23	-28.7162	5737.39	0.600119	93.7269
6.96881	14.9992	464.613	469.736	25.65	-47.5019	5749.44	0.599998	87.5727
6.33833	15.0021	422.497	481.78	26.03	-41.0083	5761.48	0.600102	79.6498
6.05924	14.9987	403.985	493.82	26.45	-42.9873	5773.52	0.599974	76.1427
5.48605	15.0005	365.725	505.864	26.84	-51.3704	5785.57	0.600045	68.9397
5.16692	14.9997	344.468	517.904	27.25	-43.1375	5797.61	0.599965	64.9294
4.66306	15.0002	310.867	529.948	27.64	-47.1982	5809.65	0.600039	58.5978
4.49955	15.0009	299.952	541.992	28.02	-44.839	5821.7	0.600077	56.543
3.96194	15.0005	264.121	554.036	28.45	-51.4519	5833.74	0.600006	49.7872
3.69166	14.9991	246.126	566.076	28.85	-44.039	5845.78	0.600004	46.3908
3.27919	15.001	218.598	578.12	29.25	-40.6563	5857.82	0.60002	41.2075
3.00754	15	200.503	590.168	29.6	-49.6678	5869.87	0.600046	37.7938
2.8349	14.9999	188.994	602.204	30.06	-64.5965	5881.91	0.600008	35.6244
3.01285	14.9986	200.875	614.248	30.46	-67.4389	5893.95	0.599938	37.8606
3.02205	14.9995	201.477	626.296	30.83	-52.9158	5906	0.600025	37.9762
2.71173	15.0003	180.778	638.336	31.25	-49.8515	5918.04	0.60001	34.0766
2.19063	15.0007	146.035	650.38	31.67	-45.8677	5930.08	0.600063	27.5283
1.44798	15.0012	96.5242	662.44	32.05	-47.2264	5942.14	0.600047	18.1959
1.07185	15.0018	71.4483	674.468	32.45	-45.1098	5954.17	0.600106	13.4693
0.824502	14.9997	54.9679	686.524	32.88	-45.6004	5966.23	0.600026	10.361
0.663928	15.0012	44.2584	698.568	33.28	-45.3152	5978.27	0.600043	8.34316
0.549275	14.9978	36.6237	710.608	33.66	-46.365	5990.31	0.599962	6.90239
0.47781	15.0007	31.8524	722.652	34.05	-44.6293	6002.36	0.60005	6.00434
0.403187	14.9994	26.8802	734.696	34.47	-44.6215	6014.4	0.599988	5.0666
0.375599	15.0004	25.0392	746.74	34.91	-45.3649	6026.44	0.600071	4.71992
0.266356	15.0029	17.7536	758.784	35.29	-44.5255	6038.49	0.600111	3.34713
0.241971	14.9976	16.134	770.824	35.67	-43.1945	6050.53	0.59991	3.0407
0.215218	15.0004	14.3475	782.868	36.09	-43.0556	6062.57	0.600025	2.70451
0.182881	15.0012	12.1911	794.912	36.48	-43.057	6074.62	0.600066	2.29815
0.184098	14.9971	12.2756	806.956	36.89	-42.4382	6086.66	0.599928	2.31344
0.145004	14.9996	9.66721	818.996	37.29	-41.1232	6098.7	0.600002	1.82218
0.14094	15.0015	9.3951	831.04	37.65	-41.6596	6110.74	0.600085	1.77111
0.132468	15.0001	8.83113	843.084	38.08	-40.8104	6122.79	0.600045	1.66464
0.111292	14.9995	7.41972	855.128	38.47	-68.7307	6134.83	0.599986	1.39854
0.107214	14.9994	7.14786	867.176	38.88	-67.5482	6146.88	0.600011	1.34729
0.101502	15.0017	6.76601	879.216	39.28	-67.0878	6158.92	0.600066	1.27551
0.0964646	15.0004	6.43082	891.256	39.69	-68.1591	6170.96	0.600046	1.21221
0.0926958	14.9992	6.18003	903.3	40.08	-67.0053	6183	0.599978	1.16485
0.0863535	15.0005	5.7567	915.344	40.51	-68.5165	6195.05	0.600019	1.08515
0.0874357	15.0009	5.82869	927.384	40.87	-66.4914	6207.09	0.600052	1.09875
0.0834386	15.0008	5.56226	939.428	41.28	-66.8903	6219.13	0.60001	1.04852
0.0801075	15.0015	5.33996	951.472	41.7	-65.886	6231.18	0.600061	1.00666
0.0807202	15	5.38135	963.52	42.09	-65.4146	6243.22	0.600033	1.01436
0.0778261	15.0002	5.18832	975.56	42.48	-65.4884	6255.26	0.60003	0.977992
0.0756307	14.9996	5.04217	987.6	42.9	-65.9113	6267.3	0.600027	0.950404
0.0701471	15.003	4.67554	999.66	43.32	-65.9468	6279.36	0.600094	0.881495
0.0709662	15.0009	4.73079	1011.7	43.71	-64.7579	6291.4	0.600045	0.891788
0.0717385	14.9998	4.78263	1023.74	44.09	-63.2768	6303.44	0.600057	0.901493
0.0710393	14.9996	4.73608	1035.79	44.49	-63.1065	6315.49	0.599993	0.892706
0.0715504	15.0001	4.77	1047.83	44.9	-62.709	6327.53	0.600033	0.899129
0.0639801	15.0001	4.26532	1059.88	45.31	-62.1815	6339.58	0.600028	0.803997
0.0623126	15.0007	4.15398	1071.92	45.71	-62.3109	6351.62	0.600062	0.783043
0.0625717	14.9983	4.17191	1083.96	46.08	-61.5508	6363.66	0.599983	0.786299
0.0594884	15.0002	3.96585	1096	46.53	-59.5685	6375.7	0.600006	0.747553
0.0640704	14.9997	4.27144	1108.05	46.91	-59.6284	6387.75	0.600025	0.805132
0.0619344	14.9994	4.12913	1120.09	47.3	-59.8014	6399.79	0.599979	0.778291
0.0596715	15.0003	3.97803	1132.13	47.72	-58.0594	6411.83	0.600047	0.749854
0.0599659	14.9982	3.9982	1144.18	48.12	-59.4783	6423.88	0.599936	0.753554
0.0542896	15.0003	3.61923	1156.22	48.53	-58.132	6435.92	0.600023	0.682223
0.0546546	15.0009	3.64342	1168.26	48.92	-58.3413	6447.96	0.60007	0.68681
0.0557598	14.9987	3.71764	1180.31	49.32	-57.7701	6460.01	0.599955	0.700698
0.0571026	15	3.80685	1192.35	49.74	-58.0185	6472.05	0.600012	0.717573
0.0608978	14.9989	4.06015	1204.39	50.11	-57.4239	6484.09	0.59999	0.765264
0.0567342	15.0003	3.78221	1216.44	50.53	-57.3413	6496.14	0.600011	0.712943
0.0545457	15.0004	3.63629	1228.48	50.94	-56.0813	6508.18	0.600037	0.685442
0.0509472	15.0027	3.39587	1240.52	51.35	-56.0825	6520.22	0.600093	0.640221
0.0514588	15.0008	3.43041	1252.57	51.74	-54.3653	6532.27	0.600041	0.64665
0.0553864	15.0005	3.69231	1264.61	52.12	-53.9599	6544.31	0.600066	0.696006
0.0534551	14.9998	3.56373	1276.66	52.55	-54.1447	6556.36	0.600001	0.671737
0.0529044	15.0011	3.5267	1288.69	52.94	-53.4699	6568.39	0.600076	0.664816
0.047963	15	3.19753	1300.74	53.33	-53.7928	6580.44	0.60002	0.602721
0.0474496	15.0012	3.16306	1312.78	53.73	-54.2836	6592.48	0.600082	0.596269
0.0537555	14.9995	3.58382	1324.84	54.15	-53.3099	6604.54	0.599995	0.675512
0.0477985	14.9989	3.1868	1336.88	54.56	-52.072	6616.58	0.599954	0.600654
0.0508975	15.001	3.39295	1348.92	54.95	-52.0128	6628.62	0.600061	0.639597
0.0498491	15.0009	3.32308	1360.97	55.33	-51.7421	6640.67	0.600053	0.626422
0.0527711	14.9982	3.51849	1373.01	55.77	-50.6985	6652.71	0.599955	0.663141
0.0551372	14.9993	3.67598	1385.05	56.1	-50.6948	6664.75	0.599982	0.692874
0.0500398	14.9972	3.33661	1397.1	56.54	-49.6953	6676.8	0.59991	0.628819
0.04828	15.001	3.21845	1409.14	56.96	-49.1878	6688.84	0.600068	0.606705
0.0508911	14.9996	3.39282	1421.18	57.37	-47.1377	6700.88	0.599994	0.639517
0.0486861	15.0009	3.24553	1433.22	57.73	-46.002	6712.92	0.600078	0.611807
0.0539026	15.0011	3.59325	1445.27	58.15	-46.5289	6724.97	0.600062	0.67736
0.0509647	14.9985	3.39798	1457.32	58.57	-44.8594	6737.02	0.599964	0.640441
0.0552468	14.9971	3.68384	1469.36	58.98	-43.47	6749.06	0.599923	0.694252
0.0512417	15.0003	3.41605	1481.4	59.35	-42.9324	6761.1	0.600013	0.643922
0.0447576	15.0007	2.98369	1493.44	59.76	-42.7672	6773.14	0.600069	0.56244
0.0525706	14.9993	3.50488	1505.48	60.17	-41.7833	6785.18	0.59999	0.660621
0.0493691	14.9998	3.29131	1517.53	60.58	-42.1235	6797.23	0.599997	0.62039
0.0570399	15.0004	3.80255	1529.57	60.95	-40.22	6809.27	0.60006	0.716784
0.0494825	14.9999	3.29885	1541.61	61.35	-39.8312	6821.31	0.600011	0.621815
0.0517131	14.9999	3.44756	1553.66	61.77	-39.5736	6833.36	0.600027	0.649846
0.0485887	15.0008	3.23908	1565.71	62.17	-37.8985	6845.41	0.600051	0.610584
0.05553	14.9986	3.70235	1577.74	62.57	-37.0349	6857.44	0.59995	0.697811
0.0516231	15.0001	3.44151	1589.78	63.01	-34.8683	6869.48	0.600048	0.648715
0.0482917	14.9989	3.21969	1601.83	63.38	-34.2971	6881.53	0.599965	0.606852
0.051042	14.9995	3.40291	1613.87	63.76	-33.5893	6893.57	0.600003	0.641413
0.0554657	14.9998	3.69777	1625.92	64.18	-32.6043	6905.62	0.600002	0.697002
0.0542427	14.9993	3.61636	1637.96	64.58	-31.7611	6917.66	0.599979	0.681634
0.0521867	14.9979	3.47961	1650.02	65.01	-30.4503	6929.72	0.599951	0.655797
